# Supplementary material for: Introducing difference recurrence relations for faster semi-global alignment of long sequences
Source: BMC Bioinformatics. 2018 Feb 19;19(Suppl 1):45. doi: 10.1186/s12859-018-2014-8 (PMC5836832; doi:10.1186/s12859-018-2014-8)
Supplement: Supplementary file 2 — This archive file contains input nucleotide sequences used in the benchmark and raw outputs of the benchmarking programs. (ZIP 26,419 kb) [file 12859_2018_2014_MOESM2_ESM.zip]

Archive with 913 entries (856 files):
- supplementary_data/
- supplementary_data/bench_figure4.txt
- supplementary_data/bench_supplementary_tableS2.txt
- supplementary_data/bench_table1.txt
- supplementary_data/bench_table1.xlsx
- supplementary_data/benchmark_codes/
- supplementary_data/benchmark_codes/aaffine.c
- supplementary_data/benchmark_codes/aed.c
- supplementary_data/benchmark_codes/aed.h
- supplementary_data/benchmark_codes/align.c
- supplementary_data/benchmark_codes/align.h
- supplementary_data/benchmark_codes/alinear.c
- supplementary_data/benchmark_codes/bench.c
- supplementary_data/benchmark_codes/bench.h
- supplementary_data/benchmark_codes/bench.sh
- supplementary_data/benchmark_codes/bench_seqan.cc
- supplementary_data/benchmark_codes/blast.c
- supplementary_data/benchmark_codes/DB.c
- supplementary_data/benchmark_codes/DB.h
- supplementary_data/benchmark_codes/ddiag.h
- supplementary_data/benchmark_codes/diff.h
- supplementary_data/benchmark_codes/edlib.cpp
- supplementary_data/benchmark_codes/edlib.h
- supplementary_data/benchmark_codes/fig/
- supplementary_data/benchmark_codes/fig/diffbound.png
- supplementary_data/benchmark_codes/fig/diffbound2.png
- supplementary_data/benchmark_codes/fig/diffrec.png
- supplementary_data/benchmark_codes/fig/diffrec2.png
- supplementary_data/benchmark_codes/fig/diffvals.png
- supplementary_data/benchmark_codes/fig/diffvals2.png
- supplementary_data/benchmark_codes/fig/swg.png
- supplementary_data/benchmark_codes/gaba/
- supplementary_data/benchmark_codes/gaba/arch/
- supplementary_data/benchmark_codes/gaba/arch/arch.h
- supplementary_data/benchmark_codes/gaba/arch/vector_alias.h
- supplementary_data/benchmark_codes/gaba/arch/wscript
- supplementary_data/benchmark_codes/gaba/arch/x86_64_avx2/
- supplementary_data/benchmark_codes/gaba/arch/x86_64_avx2/arch_util.h
- supplementary_data/benchmark_codes/gaba/arch/x86_64_avx2/v16i8.h
- supplementary_data/benchmark_codes/gaba/arch/x86_64_avx2/v2i32.h
- supplementary_data/benchmark_codes/gaba/arch/x86_64_avx2/v2i64.h
- supplementary_data/benchmark_codes/gaba/arch/x86_64_avx2/v32i16.h
- supplementary_data/benchmark_codes/gaba/arch/x86_64_avx2/v32i8.h
- supplementary_data/benchmark_codes/gaba/arch/x86_64_avx2/vector.h
- supplementary_data/benchmark_codes/gaba/arch/x86_64_sse41/
- supplementary_data/benchmark_codes/gaba/arch/x86_64_sse41/arch_util.h
- supplementary_data/benchmark_codes/gaba/arch/x86_64_sse41/v16i8.h
- supplementary_data/benchmark_codes/gaba/arch/x86_64_sse41/v2i32.h
- supplementary_data/benchmark_codes/gaba/arch/x86_64_sse41/v2i64.h
- supplementary_data/benchmark_codes/gaba/arch/x86_64_sse41/v32i16.h
- supplementary_data/benchmark_codes/gaba/arch/x86_64_sse41/v32i8.h
- supplementary_data/benchmark_codes/gaba/arch/x86_64_sse41/vector.h
- supplementary_data/benchmark_codes/gaba/bench.c
- supplementary_data/benchmark_codes/gaba/bench.h
- supplementary_data/benchmark_codes/gaba/gaba.c
- supplementary_data/benchmark_codes/gaba/gaba.h
- supplementary_data/benchmark_codes/gaba/gaba_wrap.c
- supplementary_data/benchmark_codes/gaba/lmm.h
- supplementary_data/benchmark_codes/gaba/log.h
- supplementary_data/benchmark_codes/gaba/README.md
- supplementary_data/benchmark_codes/gaba/sassert.h
- supplementary_data/benchmark_codes/gaba/unittest.c
- supplementary_data/benchmark_codes/gaba/unittest.h
- supplementary_data/benchmark_codes/gaba/waf
- supplementary_data/benchmark_codes/gaba/wscript
- supplementary_data/benchmark_codes/ksw.c
- supplementary_data/benchmark_codes/ksw.h
- supplementary_data/benchmark_codes/kvec.h
- supplementary_data/benchmark_codes/log.h
- supplementary_data/benchmark_codes/Makefile
- supplementary_data/benchmark_codes/parasail/
- supplementary_data/benchmark_codes/parasail/cpuid.c
- supplementary_data/benchmark_codes/parasail/cpuid.h
- supplementary_data/benchmark_codes/parasail/function_lookup.h
- supplementary_data/benchmark_codes/parasail/internal_avx.h
- supplementary_data/benchmark_codes/parasail/internal_knc.h
- supplementary_data/benchmark_codes/parasail/internal_sse.h
- supplementary_data/benchmark_codes/parasail/io.c
- supplementary_data/benchmark_codes/parasail/io.h
- supplementary_data/benchmark_codes/parasail/matrices/
- supplementary_data/benchmark_codes/parasail/matrices/blosum100.h
- supplementary_data/benchmark_codes/parasail/matrices/blosum30.h
- supplementary_data/benchmark_codes/parasail/matrices/blosum35.h
- supplementary_data/benchmark_codes/parasail/matrices/blosum40.h
- supplementary_data/benchmark_codes/parasail/matrices/blosum45.h
- supplementary_data/benchmark_codes/parasail/matrices/blosum50.h
- supplementary_data/benchmark_codes/parasail/matrices/blosum55.h
- supplementary_data/benchmark_codes/parasail/matrices/blosum60.h
- supplementary_data/benchmark_codes/parasail/matrices/blosum62.h
- supplementary_data/benchmark_codes/parasail/matrices/blosum65.h
- supplementary_data/benchmark_codes/parasail/matrices/blosum70.h
- supplementary_data/benchmark_codes/parasail/matrices/blosum75.h
- supplementary_data/benchmark_codes/parasail/matrices/blosum80.h
- supplementary_data/benchmark_codes/parasail/matrices/blosum85.h
- supplementary_data/benchmark_codes/parasail/matrices/blosum90.h
- supplementary_data/benchmark_codes/parasail/matrices/blosum_map.h
- supplementary_data/benchmark_codes/parasail/matrices/blosumn.h
- supplementary_data/benchmark_codes/parasail/matrices/dnafull.h
- supplementary_data/benchmark_codes/parasail/matrices/nuc44.h
- supplementary_data/benchmark_codes/parasail/matrices/pam10.h
- supplementary_data/benchmark_codes/parasail/matrices/pam100.h
- supplementary_data/benchmark_codes/parasail/matrices/pam110.h
- supplementary_data/benchmark_codes/parasail/matrices/pam120.h
- supplementary_data/benchmark_codes/parasail/matrices/pam130.h
- supplementary_data/benchmark_codes/parasail/matrices/pam140.h
- supplementary_data/benchmark_codes/parasail/matrices/pam150.h
- supplementary_data/benchmark_codes/parasail/matrices/pam160.h
- supplementary_data/benchmark_codes/parasail/matrices/pam170.h
- supplementary_data/benchmark_codes/parasail/matrices/pam180.h
- supplementary_data/benchmark_codes/parasail/matrices/pam190.h
- supplementary_data/benchmark_codes/parasail/matrices/pam20.h
- supplementary_data/benchmark_codes/parasail/matrices/pam200.h
- supplementary_data/benchmark_codes/parasail/matrices/pam210.h
- supplementary_data/benchmark_codes/parasail/matrices/pam220.h
- supplementary_data/benchmark_codes/parasail/matrices/pam230.h
- supplementary_data/benchmark_codes/parasail/matrices/pam240.h
- supplementary_data/benchmark_codes/parasail/matrices/pam250.h
- supplementary_data/benchmark_codes/parasail/matrices/pam260.h
- supplementary_data/benchmark_codes/parasail/matrices/pam270.h
- supplementary_data/benchmark_codes/parasail/matrices/pam280.h
- supplementary_data/benchmark_codes/parasail/matrices/pam290.h
- supplementary_data/benchmark_codes/parasail/matrices/pam30.h
- supplementary_data/benchmark_codes/parasail/matrices/pam300.h
- supplementary_data/benchmark_codes/parasail/matrices/pam310.h
- supplementary_data/benchmark_codes/parasail/matrices/pam320.h
- supplementary_data/benchmark_codes/parasail/matrices/pam330.h
- supplementary_data/benchmark_codes/parasail/matrices/pam340.h
- supplementary_data/benchmark_codes/parasail/matrices/pam350.h
- supplementary_data/benchmark_codes/parasail/matrices/pam360.h
- supplementary_data/benchmark_codes/parasail/matrices/pam370.h
- supplementary_data/benchmark_codes/parasail/matrices/pam380.h
- supplementary_data/benchmark_codes/parasail/matrices/pam390.h
- supplementary_data/benchmark_codes/parasail/matrices/pam40.h
- supplementary_data/benchmark_codes/parasail/matrices/pam400.h
- supplementary_data/benchmark_codes/parasail/matrices/pam410.h
- supplementary_data/benchmark_codes/parasail/matrices/pam420.h
- supplementary_data/benchmark_codes/parasail/matrices/pam430.h
- supplementary_data/benchmark_codes/parasail/matrices/pam440.h
- supplementary_data/benchmark_codes/parasail/matrices/pam450.h
- supplementary_data/benchmark_codes/parasail/matrices/pam460.h
- supplementary_data/benchmark_codes/parasail/matrices/pam470.h
- supplementary_data/benchmark_codes/parasail/matrices/pam480.h
- supplementary_data/benchmark_codes/parasail/matrices/pam490.h
- supplementary_data/benchmark_codes/parasail/matrices/pam50.h
- supplementary_data/benchmark_codes/parasail/matrices/pam500.h
- supplementary_data/benchmark_codes/parasail/matrices/pam60.h
- supplementary_data/benchmark_codes/parasail/matrices/pam70.h
- supplementary_data/benchmark_codes/parasail/matrices/pam80.h
- supplementary_data/benchmark_codes/parasail/matrices/pam90.h
- supplementary_data/benchmark_codes/parasail/matrices/pam_map.h
- supplementary_data/benchmark_codes/parasail/matrix_lookup.c
- supplementary_data/benchmark_codes/parasail/matrix_lookup.h
- supplementary_data/benchmark_codes/parasail/memory.c
- supplementary_data/benchmark_codes/parasail/memory.h
- supplementary_data/benchmark_codes/parasail/memory_avx2.c
- supplementary_data/benchmark_codes/parasail/memory_sse.c
- supplementary_data/benchmark_codes/parasail/sg_striped_avx2_256_16.c
- supplementary_data/benchmark_codes/parasail/stats.h
- supplementary_data/benchmark_codes/parasail/time.c
- supplementary_data/benchmark_codes/parasail.h
- supplementary_data/benchmark_codes/QV.c
- supplementary_data/benchmark_codes/QV.h
- supplementary_data/benchmark_codes/raffine.c
- supplementary_data/benchmark_codes/README.md
- supplementary_data/benchmark_codes/rlinear.c
- supplementary_data/benchmark_codes/run.sh
- supplementary_data/benchmark_codes/scripts/
- supplementary_data/benchmark_codes/scripts/plot.R
- supplementary_data/benchmark_codes/sea.h
- supplementary_data/benchmark_codes/seqan/
- supplementary_data/benchmark_codes/seqan/align/
- supplementary_data/benchmark_codes/seqan/align/align_base.h
- supplementary_data/benchmark_codes/seqan/align/align_cols.h
- supplementary_data/benchmark_codes/seqan/align/align_config.h
- supplementary_data/benchmark_codes/seqan/align/align_iterator_base.h
- supplementary_data/benchmark_codes/seqan/align/align_metafunctions.h
- supplementary_data/benchmark_codes/seqan/align/align_traceback.h
- supplementary_data/benchmark_codes/seqan/align/alignment_algorithm_tags.h
- supplementary_data/benchmark_codes/seqan/align/alignment_operations.h
- supplementary_data/benchmark_codes/seqan/align/dp_algorithm_impl.h
- supplementary_data/benchmark_codes/seqan/align/dp_band.h
- supplementary_data/benchmark_codes/seqan/align/dp_cell.h
- supplementary_data/benchmark_codes/seqan/align/dp_cell_affine.h
- supplementary_data/benchmark_codes/seqan/align/dp_cell_linear.h
- supplementary_data/benchmark_codes/seqan/align/dp_formula.h
- supplementary_data/benchmark_codes/seqan/align/dp_formula_affine.h
- supplementary_data/benchmark_codes/seqan/align/dp_formula_linear.h
- supplementary_data/benchmark_codes/seqan/align/dp_matrix.h
- supplementary_data/benchmark_codes/seqan/align/dp_matrix_navigator.h
- supplementary_data/benchmark_codes/seqan/align/dp_matrix_navigator_score_matrix.h
- supplementary_data/benchmark_codes/seqan/align/dp_matrix_navigator_score_matrix_sparse.h
- supplementary_data/benchmark_codes/seqan/align/dp_matrix_navigator_trace_matrix.h
- supplementary_data/benchmark_codes/seqan/align/dp_matrix_sparse.h
- supplementary_data/benchmark_codes/seqan/align/dp_meta_info.h
- supplementary_data/benchmark_codes/seqan/align/dp_profile.h
- supplementary_data/benchmark_codes/seqan/align/dp_scout.h
- supplementary_data/benchmark_codes/seqan/align/dp_setup.h
- supplementary_data/benchmark_codes/seqan/align/dp_trace_segment.h
- supplementary_data/benchmark_codes/seqan/align/dp_traceback_adaptor.h
- supplementary_data/benchmark_codes/seqan/align/dp_traceback_impl.h
- supplementary_data/benchmark_codes/seqan/align/evaluate_alignment.h
- supplementary_data/benchmark_codes/seqan/align/gap_anchor.h
- supplementary_data/benchmark_codes/seqan/align/gapped_value_type.h
- supplementary_data/benchmark_codes/seqan/align/gaps_anchor.h
- supplementary_data/benchmark_codes/seqan/align/gaps_array.h
- supplementary_data/benchmark_codes/seqan/align/gaps_base.h
- supplementary_data/benchmark_codes/seqan/align/gaps_iterator_anchor.h
- supplementary_data/benchmark_codes/seqan/align/gaps_iterator_array.h
- supplementary_data/benchmark_codes/seqan/align/gaps_iterator_base.h
- supplementary_data/benchmark_codes/seqan/align/global_alignment_banded.h
- supplementary_data/benchmark_codes/seqan/align/global_alignment_hirschberg_impl.h
- supplementary_data/benchmark_codes/seqan/align/global_alignment_myers_hirschberg_impl.h
- supplementary_data/benchmark_codes/seqan/align/global_alignment_myers_impl.h
- supplementary_data/benchmark_codes/seqan/align/global_alignment_specialized.h
- supplementary_data/benchmark_codes/seqan/align/global_alignment_unbanded.h
- supplementary_data/benchmark_codes/seqan/align/local_alignment_banded.h
- supplementary_data/benchmark_codes/seqan/align/local_alignment_banded_waterman_eggert_impl.h
- supplementary_data/benchmark_codes/seqan/align/local_alignment_enumeration.h
- supplementary_data/benchmark_codes/seqan/align/local_alignment_enumeration_banded.h
- supplementary_data/benchmark_codes/seqan/align/local_alignment_enumeration_unbanded.h
- supplementary_data/benchmark_codes/seqan/align/local_alignment_unbanded.h
- supplementary_data/benchmark_codes/seqan/align/local_alignment_waterman_eggert_impl.h
- supplementary_data/benchmark_codes/seqan/align/matrix_base.h
- supplementary_data/benchmark_codes/seqan/align.h
- supplementary_data/benchmark_codes/seqan/align_extend/
- supplementary_data/benchmark_codes/seqan/align_extend/align_extend.h
- supplementary_data/benchmark_codes/seqan/align_extend/align_extend_base.h
- supplementary_data/benchmark_codes/seqan/align_extend/dp_scout_xdrop.h
- supplementary_data/benchmark_codes/seqan/align_extend.h
- supplementary_data/benchmark_codes/seqan/align_profile/
- supplementary_data/benchmark_codes/seqan/align_profile/add_to_profile.h
- supplementary_data/benchmark_codes/seqan/align_profile/score_profile_seq.h
- supplementary_data/benchmark_codes/seqan/align_profile.h
- supplementary_data/benchmark_codes/seqan/align_split/
- supplementary_data/benchmark_codes/seqan/align_split/align_split_interface.h
- supplementary_data/benchmark_codes/seqan/align_split/dp_scout_split.h
- supplementary_data/benchmark_codes/seqan/align_split.h
- supplementary_data/benchmark_codes/seqan/alignment_free/
- supplementary_data/benchmark_codes/seqan/alignment_free/af_d2.h
- supplementary_data/benchmark_codes/seqan/alignment_free/af_d2star.h
- supplementary_data/benchmark_codes/seqan/alignment_free/af_d2z.h
- supplementary_data/benchmark_codes/seqan/alignment_free/af_n2.h
- supplementary_data/benchmark_codes/seqan/alignment_free/alignment_free_base.h
- supplementary_data/benchmark_codes/seqan/alignment_free/alignment_free_comparison.h
- supplementary_data/benchmark_codes/seqan/alignment_free/kmer_functions.h
- supplementary_data/benchmark_codes/seqan/alignment_free.h
- supplementary_data/benchmark_codes/seqan/arg_parse/
- supplementary_data/benchmark_codes/seqan/arg_parse/arg_parse_argument.h
- supplementary_data/benchmark_codes/seqan/arg_parse/arg_parse_ctd_support.h
- supplementary_data/benchmark_codes/seqan/arg_parse/arg_parse_doc.h
- supplementary_data/benchmark_codes/seqan/arg_parse/arg_parse_exceptions.h
- supplementary_data/benchmark_codes/seqan/arg_parse/arg_parse_option.h
- supplementary_data/benchmark_codes/seqan/arg_parse/arg_parse_parse.h
- supplementary_data/benchmark_codes/seqan/arg_parse/arg_parse_type_support.h
- supplementary_data/benchmark_codes/seqan/arg_parse/argument_parser.h
- supplementary_data/benchmark_codes/seqan/arg_parse/tool_doc.h
- supplementary_data/benchmark_codes/seqan/arg_parse/xml_support.h
- supplementary_data/benchmark_codes/seqan/arg_parse.h
- supplementary_data/benchmark_codes/seqan/bam_io/
- supplementary_data/benchmark_codes/seqan/bam_io/bam_alignment_record.h
- supplementary_data/benchmark_codes/seqan/bam_io/bam_alignment_record_util.h
- supplementary_data/benchmark_codes/seqan/bam_io/bam_header_record.h
- supplementary_data/benchmark_codes/seqan/bam_io/bam_index_bai.h
- supplementary_data/benchmark_codes/seqan/bam_io/bam_index_base.h
- supplementary_data/benchmark_codes/seqan/bam_io/bam_io_context.h
- supplementary_data/benchmark_codes/seqan/bam_io/bam_reader.h
- supplementary_data/benchmark_codes/seqan/bam_io/bam_sam_conversion.h
- supplementary_data/benchmark_codes/seqan/bam_io/bam_scanner_cache.h
- supplementary_data/benchmark_codes/seqan/bam_io/bam_stream.h
- supplementary_data/benchmark_codes/seqan/bam_io/bam_tags_dict.h
- supplementary_data/benchmark_codes/seqan/bam_io/bam_writer.h
- supplementary_data/benchmark_codes/seqan/bam_io/cigar.h
- supplementary_data/benchmark_codes/seqan/bam_io/read_bam.h
- supplementary_data/benchmark_codes/seqan/bam_io/read_sam.h
- supplementary_data/benchmark_codes/seqan/bam_io/sam_reader.h
- supplementary_data/benchmark_codes/seqan/bam_io/sam_writer.h
- supplementary_data/benchmark_codes/seqan/bam_io/write_bam.h
- supplementary_data/benchmark_codes/seqan/bam_io/write_sam.h
- supplementary_data/benchmark_codes/seqan/bam_io/xam_reader.h
- supplementary_data/benchmark_codes/seqan/bam_io/xam_writer.h
- supplementary_data/benchmark_codes/seqan/bam_io.h
- supplementary_data/benchmark_codes/seqan/basic/
- supplementary_data/benchmark_codes/seqan/basic/aggregate_concept.h
- supplementary_data/benchmark_codes/seqan/basic/allocator_chunkpool.h
- supplementary_data/benchmark_codes/seqan/basic/allocator_interface.h
- supplementary_data/benchmark_codes/seqan/basic/allocator_multipool.h
- supplementary_data/benchmark_codes/seqan/basic/allocator_simple.h
- supplementary_data/benchmark_codes/seqan/basic/allocator_singlepool.h
- supplementary_data/benchmark_codes/seqan/basic/allocator_to_std.h
- supplementary_data/benchmark_codes/seqan/basic/alphabet_adapt_builtins.h
- supplementary_data/benchmark_codes/seqan/basic/alphabet_bio.h
- supplementary_data/benchmark_codes/seqan/basic/alphabet_concept.h
- supplementary_data/benchmark_codes/seqan/basic/alphabet_math.h
- supplementary_data/benchmark_codes/seqan/basic/alphabet_profile.h
- supplementary_data/benchmark_codes/seqan/basic/alphabet_qualities.h
- supplementary_data/benchmark_codes/seqan/basic/alphabet_residue.h
- supplementary_data/benchmark_codes/seqan/basic/alphabet_residue_funcs.h
- supplementary_data/benchmark_codes/seqan/basic/alphabet_residue_tabs.h
- supplementary_data/benchmark_codes/seqan/basic/alphabet_simple_type.h
- supplementary_data/benchmark_codes/seqan/basic/alphabet_storage.h
[truncated: 613 more entries]
