# Supplementary material for: Introducing difference recurrence relations for faster semi-global alignment of long sequences
Source: BMC Bioinformatics. 2018 Feb 19;19(Suppl 1):45. doi: 10.1186/s12859-018-2014-8 (PMC5836832; doi:10.1186/s12859-018-2014-8)
Supplement: Supplementary file 2 — This archive file contains input nucleotide sequences used in the benchmark and raw outputs of the benchmarking programs. (ZIP 26,419 kb) [file 12859_2018_2014_MOESM2_ESM.zip › supplementary_data/bench_table1.txt]

cells(615439611481)
editdist	435891000	104031000	76067000	615989000	3843800	0
non-diff	564556000	399334000	73062000	1036952000	16013487	25
diff-raw	516441000	315574000	72505000	904520000	16069522	16
libgaba	376968000	96710000	28268000	501946000	16010251	26
parasail	886257809000	0	0	886257809000	0	0
edlib	26048083000	18777940000	109378000	44935401000	20	0
blast	250322379000	0	0	250322379000	32767000	0
seqan	77199170000	0	0	77199170000	0	0
bwamem	354294075000	381498000	0	354675573000	0	41789778675
