# Supplementary material for: Introducing difference recurrence relations for faster semi-global alignment of long sequences
Source: BMC Bioinformatics. 2018 Feb 19;19(Suppl 1):45. doi: 10.1186/s12859-018-2014-8 (PMC5836832; doi:10.1186/s12859-018-2014-8)
Supplement: Supplementary file 2 — This archive file contains input nucleotide sequences used in the benchmark and raw outputs of the benchmarking programs. (ZIP 26,419 kb) [file 12859_2018_2014_MOESM2_ESM.zip › supplementary_data/bench_table1.xlsx]

## Sheet: Sheet1
	Calc. time (sec.)		Fill	Trace	Conv	Total		GCUPS
	editdist		0.435891	0.104031	0.076067	0.615989		7.18565
	non-diff		0.564556	0.399334	0.073062	1.03695		2.774
	diff-raw		0.516441	0.315574	0.072505	0.90452		3.03245
	libgaba		0.376968	0.09671	0.028268	0.501946		4.15441
	edlib		26.0481	18.7779	0.109378	44.9354		13.2304
	SeqAn ED		77.1992					7.9721
	BWA-MEM global		354.294	0.381498		354.676		0.117952
	BLAST X-drop		250.322					0.180089
	Parasail		886.258					0.694425
	1000		435891000	104031000	76067000	615989000	3843800
	24470		564556000	399334000	73062000	1036952000	16013487
			516441000	315574000	72505000	904520000	16069522
			376968000	96710000	28268000	501946000	16010251
	344625653376		26048083000	18777940000	109378000	44935401000	20
	615439611481		77199170000	0	0	77199170000	0
	41789778675		354294075000	381498000	0	354675573000	0
	45080356118		250322379000	0	0	250322379000	32767000
	615439611481		886257809000	0	0	886257809000	0
			1.09317	1.26542	1.00768	1.14641
			1.36999	3.2631	2.56491	1.80203
			1.49762	4.12919	2.58462	2.06586
			1.15631	1.0757	2.69092	1.2272
			69.0989	194.168	3.86932	89.5224
	2.8		24.9386
			32.2999
			29.5471
			21.5674

## Sheet: Sheet2
editdist	435891000	104031000	76067000	615989000	3843800	0
non-diff	564556000	399334000	73062000	1036952000	16013487	25
diff-raw	516441000	315574000	72505000	904520000	16069522	16
libgaba	376968000	96710000	28268000	501946000	16010251	26
edlib	26048083000	18777940000	109378000	44935401000	20	0
seqan	77199170000	0	0	77199170000	0	0
bwamem	354294075000	381498000	0	354675573000	0	41789778675
blast	250322379000	0	0	250322379000	32767000	0
parasail	886257809000	0	0	886257809000	0	0
