# Supplementary material for: Introducing difference recurrence relations for faster semi-global alignment of long sequences
Source: BMC Bioinformatics. 2018 Feb 19;19(Suppl 1):45. doi: 10.1186/s12859-018-2014-8 (PMC5836832; doi:10.1186/s12859-018-2014-8)
Supplement: Supplementary file 2 — This archive file contains input nucleotide sequences used in the benchmark and raw outputs of the benchmarking programs. (ZIP 26,419 kb) [file 12859_2018_2014_MOESM2_ESM.zip › supplementary_data/benchmark_codes/aed.h]

/**
 * @file aed.h
 */
#ifndef _AED_H_INCLUDED
#define _AED_H_INCLUDED

struct aed_fill_s {
	int64_t arem, brem;
	int64_t score;
	struct aed_block_s *blk;
	int64_t rem;
	uint64_t idx;
};

struct aed_fill_s aed_fill(
	void *base,
	uint8_t const *a,
	int64_t alen,
	uint8_t const *b,
	int64_t blen,
	int64_t klim);

int64_t aed_trace(
	char *buf,
	int64_t size,
	void *base,
	struct aed_fill_s f);

#endif
/**
 * end of aed.h
 */
