# Supplementary material for: Introducing difference recurrence relations for faster semi-global alignment of long sequences
Source: BMC Bioinformatics. 2018 Feb 19;19(Suppl 1):45. doi: 10.1186/s12859-018-2014-8 (PMC5836832; doi:10.1186/s12859-018-2014-8)
Supplement: Supplementary file 2 — This archive file contains input nucleotide sequences used in the benchmark and raw outputs of the benchmarking programs. (ZIP 26,419 kb) [file 12859_2018_2014_MOESM2_ESM.zip › supplementary_data/benchmark_codes/bench.sh]

#! /bin/bash

CC=${1:-gcc}
CXX=${2:-g++}
CARCHFLAG=${3:--march=native}

CFLAGS="-O3 -Wall -Wno-unused-function -std=c99 -DBENCH $CARCHFLAG"
CXXFLAGS="-O3 -Wall -Wno-unused-function -std=c++11 -DBENCH $CARCHFLAG"

echo $CC$CARCHFLAG
make clean -s
make -s CFLAGS="$CFLAGS" CXXFLAGS="$CXXFLAGS"
for i in `seq 10`;
do
	echo $i;
	cat seq/pair.window.20.32.25k.txt | head -2000 | ./bench -i-;
done
