# Supplementary material for: Introducing difference recurrence relations for faster semi-global alignment of long sequences
Source: BMC Bioinformatics. 2018 Feb 19;19(Suppl 1):45. doi: 10.1186/s12859-018-2014-8 (PMC5836832; doi:10.1186/s12859-018-2014-8)
Supplement: Supplementary file 2 — This archive file contains input nucleotide sequences used in the benchmark and raw outputs of the benchmarking programs. (ZIP 26,419 kb) [file 12859_2018_2014_MOESM2_ESM.zip › supplementary_data/benchmark_codes/gaba/arch/vector_alias.h]

/**
 * @file vector_alias.h
 *
 * @brief make alias to vector macros
 */
#ifndef _VECTOR_ALIAS_PREFIX
#error "_VECTOR_ALIAS_PREFIX must be defined when alias.h is included."
#else /* _VECTOR_ALIAS_PREFIX */

#define vector_prefix 					_VECTOR_ALIAS_PREFIX
#define vector_alias_join_intl(a,b)		a##b
#define vector_alias_join(a,b)			vector_alias_join_intl(a,b)

#define vec_t 		vector_alias_join(vector_prefix, _t)
#define vec_mask_t	vector_alias_join(vector_prefix, _mask_t)
#define vec_masku_t	vector_alias_join(vector_prefix, _masku_t)

/* address */
#define _pv 		vector_alias_join(_pv_, vector_prefix)

/* load and store */
#define _load 		vector_alias_join(_load_, vector_prefix)
#define _loadu 		vector_alias_join(_loadu_, vector_prefix)
#define _store 		vector_alias_join(_store_, vector_prefix)
#define _storeu		vector_alias_join(_storeu_, vector_prefix)

/* broadcast */
#define _set 		vector_alias_join(_set_, vector_prefix)
#define _zero 		vector_alias_join(_zero_, vector_prefix)
#define _seta 		vector_alias_join(_seta_, vector_prefix)
#define _swap		vector_alias_join(_swap_, vector_prefix)

/* logics */
#define _not 		vector_alias_join(_not_, vector_prefix)
#define _and 		vector_alias_join(_and_, vector_prefix)
#define _or 		vector_alias_join(_or_, vector_prefix)
#define _xor 		vector_alias_join(_xor_, vector_prefix)
#define _andn 		vector_alias_join(_andn_, vector_prefix)

/* arithmetics */
#define _add 		vector_alias_join(_add_, vector_prefix)
#define _sub 		vector_alias_join(_sub_, vector_prefix)
#define _adds 		vector_alias_join(_adds_, vector_prefix)
#define _subs 		vector_alias_join(_subs_, vector_prefix)
#define _max 		vector_alias_join(_max_, vector_prefix)
#define _min 		vector_alias_join(_min_, vector_prefix)

/* shuffle */
#define _shuf 		vector_alias_join(_shuf_, vector_prefix)

/* blend */
#define _sel 		vector_alias_join(_sel_, vector_prefix)

/* compare */
#define _eq 		vector_alias_join(_eq_, vector_prefix)
#define _lt 		vector_alias_join(_lt_, vector_prefix)
#define _gt 		vector_alias_join(_gt_, vector_prefix)

/* insert and extract */
#define _ins 		vector_alias_join(_ins_, vector_prefix)
#define _ext		vector_alias_join(_ext_, vector_prefix)

/* shift */
#define _bsl 		vector_alias_join(_bsl_, vector_prefix)
#define _bsr 		vector_alias_join(_bsr_, vector_prefix)
#define _shl 		vector_alias_join(_shl_, vector_prefix)
#define _shr 		vector_alias_join(_shr_, vector_prefix)
#define _sal 		vector_alias_join(_sal_, vector_prefix)
#define _sar 		vector_alias_join(_sar_, vector_prefix)

/* mask */
#define _mask 		vector_alias_join(_mask_, vector_prefix)

/* horizontal max */
#define _hmax 		vector_alias_join(_hmax_, vector_prefix)

/* broadcast */
#define _from_v16i8	vector_alias_join(_from_v16i8_, vector_prefix)
#define _from_v32i8	vector_alias_join(_from_v32i8_, vector_prefix)
#define _to_v16i8	vector_alias_join(_to_v16i8_, vector_prefix)
#define _to_v32i8	vector_alias_join(_to_v32i8_, vector_prefix)

/* print */
#define _print		vector_alias_join(_print_, vector_prefix)

#endif /* _VECTOR_ALIAS_PREFIX */
/**
 * end of vector_alias.h
 */
