# Supplementary material for: Introducing difference recurrence relations for faster semi-global alignment of long sequences
Source: BMC Bioinformatics. 2018 Feb 19;19(Suppl 1):45. doi: 10.1186/s12859-018-2014-8 (PMC5836832; doi:10.1186/s12859-018-2014-8)
Supplement: Supplementary file 2 — This archive file contains input nucleotide sequences used in the benchmark and raw outputs of the benchmarking programs. (ZIP 26,419 kb) [file 12859_2018_2014_MOESM2_ESM.zip › supplementary_data/benchmark_codes/gaba/arch/wscript]

#! /usr/bin/env python
# encoding: utf-8

def options(opt):
	pass

def configure(conf):
	# first check if AVX2 intrinsics are available on the compiler
	# note: check not the cpu but the compiler thus inline rdtsc is not appropriate here
	if(conf.check_cc(fragment='''
		#include <x86intrin.h>
		int main(void) {
			volatile __m256i a = _mm256_set1_epi8(1);
			volatile __m256i b = _mm256_set1_epi8(-2);
			volatile __m256i c = _mm256_add_epi8(a, b);
			return 0;
		}
		''',
		execute = True,
		cflags = '-march=core-avx2' if conf.env.CC_NAME == 'icc' else '-mavx2',
		mandatory = False,
		msg = 'Checking for AVX2 instructions')):

		# sse4.1 instructions are also available on the avx2 enabled machines.
		conf.env.append_value('CFLAGS',
			['-march=core-avx2', '-axcore-avx2'] if conf.env.CC_NAME == 'icc' else '-mavx2')

	# next, check if SSE4 intrinsics are availavle.
	elif(conf.check_cc(fragment='''
		#include <x86intrin.h>
		int main(void) {
			volatile __m128i a = _mm_set1_epi8(1);
			volatile __m128i b = _mm_set1_epi8(-2);
			volatile __m128i c = _mm_add_epi8(a, b);
			return 0;
		}
		''',
		execute = True,
		cflags = '-msse4.1',
		mandatory = False,
		msg = 'Checking for SSE4.1 instructions')):

		conf.env.append_value('CFLAGS',
			['-msse4.1', '-axsse4.1'] if conf.env.CC_NAME == 'icc' else '-msse4.1')

def build(bld):
	pass
