# Supplementary material for: Introducing difference recurrence relations for faster semi-global alignment of long sequences
Source: BMC Bioinformatics. 2018 Feb 19;19(Suppl 1):45. doi: 10.1186/s12859-018-2014-8 (PMC5836832; doi:10.1186/s12859-018-2014-8)
Supplement: Supplementary file 2 — This archive file contains input nucleotide sequences used in the benchmark and raw outputs of the benchmarking programs. (ZIP 26,419 kb) [file 12859_2018_2014_MOESM2_ESM.zip › supplementary_data/benchmark_codes/gaba/arch/x86_64_avx2/vector.h]

/**
 * @file vector.h
 *
 * @brief header for various vector (SIMD) macros
 */
#ifndef _VECTOR_H_INCLUDED
#define _VECTOR_H_INCLUDED

/**
 * @struct v32_mask_s
 *
 * @brief common 32cell-wide mask type
 */
typedef struct v32_mask_s {
	uint32_t m1;
} v32_mask_t;
typedef struct v32_mask_s v32i8_mask_t;

/**
 * @union v32_mask_u
 */
typedef union v32_mask_u {
	v32_mask_t mask;
	uint32_t all;
} v32_masku_t;
typedef union v32_mask_u v32i8_masku_t;

/**
 * @struct v16_mask_s
 *
 * @brief common 16cell-wide mask type
 */
typedef struct v16_mask_s {
	uint16_t m1;
} v16_mask_t;
typedef struct v16_mask_s v16i8_mask_t;

/**
 * @union v16_mask_u
 */
typedef union v16_mask_u {
	v16_mask_t mask;
	uint16_t all;
} v16_masku_t;
typedef union v16_mask_u v16i8_masku_t;

/**
 * abstract vector types
 *
 * v2i32_t, v2i64_t for pair of 32-bit, 64-bit signed integers. Mainly for
 * a pair of coordinates. Conversion between the two types are provided.
 *
 * v16i8_t is a unit vector for substitution matrices and gap vectors.
 * Broadcast to v16i8_t and v32i8_t are provided.
 *
 * v32i8_t is a unit vector for small differences in banded alignment. v16i8_t
 * vector can be broadcasted to high and low 16 elements of v32i8_t. It can
 * also expanded to v32i16_t.
 *
 * v32i16_t is for middle differences in banded alignment. It can be converted
 * from v32i8_t
 */
#include "v2i32.h"
#include "v2i64.h"
#include "v16i8.h"
#include "v32i8.h"
#include "v32i16.h"

#if defined(_ARCH_GCC_VERSION) && _ARCH_GCC_VERSION < 480
#  define _mm256_broadcastsi128_si256		_mm_broadcastsi128_si256
#endif

/* conversion and cast between vector types */
#define _from_v16i8_v32i8(x)	(v32i8_t){ _mm256_broadcastsi128_si256((x).v1) }
#define _from_v32i8_v32i8(x)	(v32i8_t){ (x).v1 }
#define _from_v16i8_v16i8(x)	(v16i8_t){ (x).v1 }
#define _from_v32i8_v16i8(x)	(v16i8_t){ _mm256_castsi256_si128((x).v1) }

/* inversed alias */
#define _to_v32i8_v16i8(x)		(v32i8_t){ _mm256_broadcastsi128_si256((x).v1) }
#define _to_v32i8_v32i8(x)		(v32i8_t){ (x).v1 }
#define _to_v16i8_v16i8(x)		(v16i8_t){ (x).v1 }
#define _to_v16i8_v32i8(x)		(v16i8_t){ _mm256_castsi256_si128((x).v1) }

#define _cast_v2i64_v2i32(x)	(v2i32_t){ (x).v1 }
#define _cast_v2i32_v2i64(x)	(v2i64_t){ (x).v1 }

#endif /* _VECTOR_H_INCLUDED */
/**
 * end of vector.h
 */
