# Supplementary material for: Introducing difference recurrence relations for faster semi-global alignment of long sequences
Source: BMC Bioinformatics. 2018 Feb 19;19(Suppl 1):45. doi: 10.1186/s12859-018-2014-8 (PMC5836832; doi:10.1186/s12859-018-2014-8)
Supplement: Supplementary file 2 — This archive file contains input nucleotide sequences used in the benchmark and raw outputs of the benchmarking programs. (ZIP 26,419 kb) [file 12859_2018_2014_MOESM2_ESM.zip › supplementary_data/benchmark_codes/gaba/arch/x86_64_sse41/v2i32.h]

/**
 * @file v2i32.h
 *
 * @brief struct and _Generic based vector class implementation
 */
#ifndef _V2I32_H_INCLUDED
#define _V2I32_H_INCLUDED

/* include header for intel / amd sse2 instruction sets */
#include <x86intrin.h>

/* 8bit 32cell */
typedef struct v2i32_s {
	__m128i v1;
} v2i32_t;

/* expanders (without argument) */
#define _e_x_v2i32_1(u)
#define _e_x_v2i32_2(u)

/* expanders (without immediate) */
#define _e_v_v2i32_1(a)				(a).v1
#define _e_v_v2i32_2(a)				(a).v1
#define _e_vv_v2i32_1(a, b)			(a).v1, (b).v1
#define _e_vv_v2i32_2(a, b)			(a).v1, (b).v1
#define _e_vvv_v2i32_1(a, b, c)		(a).v1, (b).v1, (c).v1
#define _e_vvv_v2i32_2(a, b, c)		(a).v1, (b).v1, (c).v1

/* expanders with immediate */
#define _e_i_v2i32_1(imm)			(imm)
#define _e_i_v2i32_2(imm)			(imm)
#define _e_vi_v2i32_1(a, imm)		(a).v1, (imm)
#define _e_vi_v2i32_2(a, imm)		(a).v1, (imm)
#define _e_vvi_v2i32_1(a, b, imm)	(a).v1, (b).v1, (imm)
#define _e_vvi_v2i32_2(a, b, imm)	(a).v1, (b).v1, (imm)

/* address calculation macros */
#define _addr_v2i32_1(imm)			( (__m128i *)(imm) )
#define _addr_v2i32_2(imm)			( (__m128i *)(imm) )
#define _pv_v2i32(ptr)				( _addr_v2i32_1(ptr) )
/* expanders with pointers */
#define _e_p_v2i32_1(ptr)			_addr_v2i32_1(ptr)
#define _e_p_v2i32_2(ptr)			_addr_v2i32_2(ptr)
#define _e_pv_v2i32_1(ptr, a)		_addr_v2i32_1(ptr), (a).v1
#define _e_pv_v2i32_2(ptr, a)		_addr_v2i32_2(ptr), (a).v1

/* expand intrinsic name */
#define _i_v2i32(intrin) 			_mm_##intrin##_epi32
#define _i_v2i32e(intrin)			_mm_##intrin##_epi64
#define _i_v2i32x(intrin)			_mm_##intrin##_si128

/* apply */
#define _a_v2i32(intrin, expander, ...) ( \
	(v2i32_t) { \
		_i_v2i32(intrin)(expander##_v2i32_1(__VA_ARGS__)) \
	} \
)
#define _a_v2i32e(intrin, expander, ...) ( \
	(v2i32_t) { \
		_i_v2i32e(intrin)(expander##_v2i32_1(__VA_ARGS__)) \
	} \
)
#define _a_v2i32ev(intrin, expander, ...) { \
	_i_v2i32e(intrin)(expander##_v2i32_1(__VA_ARGS__)); \
}
#define _a_v2i32x(intrin, expander, ...) ( \
	(v2i32_t) { \
		_i_v2i32x(intrin)(expander##_v2i32_1(__VA_ARGS__)) \
	} \
)
#define _a_v2i32xv(intrin, expander, ...) { \
	_i_v2i32x(intrin)(expander##_v2i32_1(__VA_ARGS__)); \
}

/* load and store */
#define _load_v2i32(...)	_a_v2i32e(loadl, _e_p, __VA_ARGS__)
#define _loadu_v2i32(...)	_a_v2i32e(loadl, _e_p, __VA_ARGS__)
#define _store_v2i32(...)	_a_v2i32ev(storel, _e_pv, __VA_ARGS__)
#define _storeu_v2i32(...)	_a_v2i32ev(storel, _e_pv, __VA_ARGS__)

/* broadcast */
#define _set_v2i32(...)		_a_v2i32(set1, _e_i, __VA_ARGS__)
#define _zero_v2i32()		_a_v2i32x(setzero, _e_x, _unused)
#define _seta_v2i32(x, y) ( \
	(v2i32_t) { \
		_mm_cvtsi64_si128((((uint64_t)(x))<<32) | ((uint32_t)(y))) \
	} \
)
#define _swap_v2i32(x) ( \
	(v2i32_t) { \
		_mm_shuffle_epi32((x).v1, 0x01) \
	} \
)

/* logics */
#define _not_v2i32(...)		_a_v2i32x(not, _e_v, __VA_ARGS__)
#define _and_v2i32(...)		_a_v2i32x(and, _e_vv, __VA_ARGS__)
#define _or_v2i32(...)		_a_v2i32x(or, _e_vv, __VA_ARGS__)
#define _xor_v2i32(...)		_a_v2i32x(xor, _e_vv, __VA_ARGS__)
#define _andn_v2i32(...)	_a_v2i32x(andnot, _e_vv, __VA_ARGS__)

/* arithmetics */
#define _add_v2i32(...)		_a_v2i32(add, _e_vv, __VA_ARGS__)
#define _sub_v2i32(...)		_a_v2i32(sub, _e_vv, __VA_ARGS__)
#define _adds_v2i32(...)	_a_v2i32(adds, _e_vv, __VA_ARGS__)
#define _subs_v2i32(...)	_a_v2i32(subs, _e_vv, __VA_ARGS__)
#define _max_v2i32(...)		_a_v2i32(max, _e_vv, __VA_ARGS__)
#define _min_v2i32(...)		_a_v2i32(min, _e_vv, __VA_ARGS__)

/* blend: (mask & b) | (~mask & a) */
#define _sel_v2i32(mask, a, b) ( \
	(v2i64_t) { \
		_mm_blendv_epi8((b).v1, (a).v1, (mask).v1) \
	} \
)

/* compare */
#define _eq_v2i32(...)		_a_v2i32(cmpeq, _e_vv, __VA_ARGS__)
#define _lt_v2i32(...)		_a_v2i32(cmplt, _e_vv, __VA_ARGS__)
#define _gt_v2i32(...)		_a_v2i32(cmpgt, _e_vv, __VA_ARGS__)

/* insert and extract */
#define _ins_v2i32(a, val, imm) { \
	(a).v1 = _i_v2i32((a).v1, (val), (imm)); \
}
#define _ext_v2i32(a, imm) ( \
	(int32_t)_i_v2i32(extract)((a).v1, (imm)) \
)

/* shift */
#define _sal_v2i32(a, imm) ( \
	(v2i32_t) {_i_v2i32(slai)((a).v1, (imm))} \
)
#define _sar_v2i32(a, imm) ( \
	(v2i32_t) {_i_v2i32(srai)((a).v1, (imm))} \
)

/* mask */
#define _mask_v2i32(a) ( \
	(uint32_t) (0xff & _mm_movemask_epi8((a).v1)) \
)
#define V2I32_MASK_00		( 0x00 )
#define V2I32_MASK_01		( 0x0f )
#define V2I32_MASK_10		( 0xf0 )
#define V2I32_MASK_11		( 0xff )

/* transpose */
#define _lo_v2i32(a, b) ( \
	(v2i32_t) { \
		_mm_unpacklo_epi32((a).v1, (b).v1) \
	} \
)
#define _hi_v2i32(a, b) ( \
	(v2i32_t) { \
		_mm_shuffle_epi32(_mm_unpacklo_epi32((a).v1, (b).v1), 0x0e) \
	} \
)

/* debug print */
#ifdef _LOG_H_INCLUDED
#define _print_v2i32(a) { \
	debug("(v2i32_t) %s(%d, %d)", #a, _ext_v2i32(a, 1), _ext_v2i32(a, 0)); \
}
#else
#define _print_v2i32(x)		;
#endif

#endif /* _V2I32_H_INCLUDED */
/**
 * end of v2i32.h
 */
