# Supplementary material for: Introducing difference recurrence relations for faster semi-global alignment of long sequences
Source: BMC Bioinformatics. 2018 Feb 19;19(Suppl 1):45. doi: 10.1186/s12859-018-2014-8 (PMC5836832; doi:10.1186/s12859-018-2014-8)
Supplement: Supplementary file 2 — This archive file contains input nucleotide sequences used in the benchmark and raw outputs of the benchmarking programs. (ZIP 26,419 kb) [file 12859_2018_2014_MOESM2_ESM.zip › supplementary_data/benchmark_codes/gaba/unittest.c]

/**
 * @file unittest.c
 * @brief unittest function caller
 */
#define UNITTEST 					1

#include "unittest.h"

int main(int argc, char *argv[])
{
	return(unittest_main(argc, argv));
}

/**
 * end of unittest.c
 */
