# Supplementary material for: Introducing difference recurrence relations for faster semi-global alignment of long sequences
Source: BMC Bioinformatics. 2018 Feb 19;19(Suppl 1):45. doi: 10.1186/s12859-018-2014-8 (PMC5836832; doi:10.1186/s12859-018-2014-8)
Supplement: Supplementary file 2 — This archive file contains input nucleotide sequences used in the benchmark and raw outputs of the benchmarking programs. (ZIP 26,419 kb) [file 12859_2018_2014_MOESM2_ESM.zip › supplementary_data/benchmark_codes/gaba/wscript]

#! /usr/bin/env python
# encoding: utf-8

def options(opt):
	opt.load('compiler_c')

	opt.recurse('arch')

	opt.add_option('--bit', action = 'store', default = 4, help = 'Input sequence format')

def configure(conf):
	conf.load('ar')
	conf.load('compiler_c')

	conf.recurse('arch')


	conf.env.append_value('CFLAGS', '-Wall')
	conf.env.append_value('CFLAGS', '-Wno-unused-function')

	conf.env.append_value('CFLAGS', '-O3')
	conf.env.append_value('CFLAGS', '-std=c99')
	conf.env.append_value('CFLAGS', '-march=native')

	if conf.env.CC_NAME == 'icc':
		# FIXME: dirty hack to pass '-diag-disable remark', current waf does not support space-separated options
		# note: https://groups.google.com/forum/#!topic/waf-users/TJKhe04HGQc
		conf.env.append_value('CFLAGS', '-diag-disable')
		conf.env.append_value('CFLAGS', 'remark')
		conf.env.append_value('CFLAGS', '-inline-forceinline')
		conf.env.append_value('CFLAGS', '-inline-max-size=20000')
		conf.env.append_value('CFLAGS', '-inline-max-total-size=50000')
	elif conf.env.CC_NAME == 'gcc':
		conf.env.append_value('CFLAGS', '-Wno-unused-variable')
		conf.env.append_value('CFLAGS', '-Wno-unused-but-set-variable')
		conf.env.append_value('CFLAGS', '-Wno-unused-result')
		conf.env.append_value('CFLAGS', '-Wno-format')				# ignore incompatibility between unsigned long long and int64_t
	elif conf.env.CC_NAME == 'clang':
		conf.env.append_value('CFLAGS', '-Wno-unused-variable')
	else:
		pass

	conf.env.append_value('OBJ_GABA', ['gaba_wrap.o', 'gaba_linear.o', 'gaba_affine.o'])
	conf.env.append_value('DEFINES', ['BIT=%s' % conf.options.bit])


def build(bld):

	bld.recurse('arch')

	bld.objects(
		source = 'gaba.c',
		target = 'gaba_linear.o',
		includes = ['.'],
		defines = ['SUFFIX', 'MODEL=LINEAR'] + bld.env.DEFINES)

	bld.objects(
		source = 'gaba.c',
		target = 'gaba_affine.o',
		includes = ['.'],
		defines = ['SUFFIX', 'MODEL=AFFINE'] + bld.env.DEFINES)

	bld.objects(
		source = 'gaba_wrap.c',
		target = 'gaba_wrap.o',
		includes = ['.'])

	bld.stlib(
		source = ['unittest.c'],
		target = 'gaba',
		includes = '.',
		use = bld.env.OBJ_GABA)

	bld.program(
		source = ['unittest.c'],
		target = 'unittest',
		includes = ['.'],
		use = bld.env.OBJ_GABA,
		defines = ['TEST'])

	bld.program(
		source = ['bench.c'],
		target = 'bench',
		includes = ['.'],
		use = bld.env.OBJ_GABA,
		defines = ['BENCH'])
