# Supplementary material for: Introducing difference recurrence relations for faster semi-global alignment of long sequences
Source: BMC Bioinformatics. 2018 Feb 19;19(Suppl 1):45. doi: 10.1186/s12859-018-2014-8 (PMC5836832; doi:10.1186/s12859-018-2014-8)
Supplement: Supplementary file 2 — This archive file contains input nucleotide sequences used in the benchmark and raw outputs of the benchmarking programs. (ZIP 26,419 kb) [file 12859_2018_2014_MOESM2_ESM.zip › supplementary_data/benchmark_codes/parasail/matrices/pam30.h]

/**
 * @file
 *
 * @author jeff.daily@pnnl.gov
 *
 * Copyright (c) 2015 Battelle Memorial Institute.
 *
 * This file was converted to C code from the raw file found at
 * ftp://ftp.cbi.pku.edu.cn/pub/software/blast/matrices/PAM30, the
 * Center for Bioinformatics, Peking University, China.
 */
#ifndef _PARASAIL_PAM30_H_
#define _PARASAIL_PAM30_H_

#include "parasail.h"
#include "pam_map.h"

#ifdef __cplusplus
extern "C" {
#endif

/* # */
/* # This matrix was produced by "pam" Version 1.0.6 [28-Jul-93] */
/* # */
/* # PAM 30 substitution matrix, scale = ln(2)/2 = 0.346574 */
/* # */
/* # Expected score = -5.06, Entropy = 2.57 bits */
/* # */
/* # Lowest score = -17, Highest score = 13 */
/* # */

static const int parasail_pam30_[] = {
/*        A   R   N   D   C   Q   E   G   H   I   L   K   M   F   P   S   T   W   Y   V   B   Z   X   * */
/* A */   6, -7, -4, -3, -6, -4, -2, -2, -7, -5, -6, -7, -5, -8, -2,  0, -1,-13, -8, -2, -3, -3, -3,-17,
/* R */  -7,  8, -6,-10, -8, -2, -9, -9, -2, -5, -8,  0, -4, -9, -4, -3, -6, -2,-10, -8, -7, -4, -6,-17,
/* N */  -4, -6,  8,  2,-11, -3, -2, -3,  0, -5, -7, -1, -9, -9, -6,  0, -2, -8, -4, -8,  6, -3, -3,-17,
/* D */  -3,-10,  2,  8,-14, -2,  2, -3, -4, -7,-12, -4,-11,-15, -8, -4, -5,-15,-11, -8,  6,  1, -5,-17,
/* C */  -6, -8,-11,-14, 10,-14,-14, -9, -7, -6,-15,-14,-13,-13, -8, -3, -8,-15, -4, -6,-12,-14, -9,-17,
/* Q */  -4, -2, -3, -2,-14,  8,  1, -7,  1, -8, -5, -3, -4,-13, -3, -5, -5,-13,-12, -7, -3,  6, -5,-17,
/* E */  -2, -9, -2,  2,-14,  1,  8, -4, -5, -5, -9, -4, -7,-14, -5, -4, -6,-17, -8, -6,  1,  6, -5,-17,
/* G */  -2, -9, -3, -3, -9, -7, -4,  6, -9,-11,-10, -7, -8, -9, -6, -2, -6,-15,-14, -5, -3, -5, -5,-17,
/* H */  -7, -2,  0, -4, -7,  1, -5, -9,  9, -9, -6, -6,-10, -6, -4, -6, -7, -7, -3, -6, -1, -1, -5,-17,
/* I */  -5, -5, -5, -7, -6, -8, -5,-11, -9,  8, -1, -6, -1, -2, -8, -7, -2,-14, -6,  2, -6, -6, -5,-17,
/* L */  -6, -8, -7,-12,-15, -5, -9,-10, -6, -1,  7, -8,  1, -3, -7, -8, -7, -6, -7, -2, -9, -7, -6,-17,
/* K */  -7,  0, -1, -4,-14, -3, -4, -7, -6, -6, -8,  7, -2,-14, -6, -4, -3,-12, -9, -9, -2, -4, -5,-17,
/* M */  -5, -4, -9,-11,-13, -4, -7, -8,-10, -1,  1, -2, 11, -4, -8, -5, -4,-13,-11, -1,-10, -5, -5,-17,
/* F */  -8, -9, -9,-15,-13,-13,-14, -9, -6, -2, -3,-14, -4,  9,-10, -6, -9, -4,  2, -8,-10,-13, -8,-17,
/* P */  -2, -4, -6, -8, -8, -3, -5, -6, -4, -8, -7, -6, -8,-10,  8, -2, -4,-14,-13, -6, -7, -4, -5,-17,
/* S */   0, -3,  0, -4, -3, -5, -4, -2, -6, -7, -8, -4, -5, -6, -2,  6,  0, -5, -7, -6, -1, -5, -3,-17,
/* T */  -1, -6, -2, -5, -8, -5, -6, -6, -7, -2, -7, -3, -4, -9, -4,  0,  7,-13, -6, -3, -3, -6, -4,-17,
/* W */ -13, -2, -8,-15,-15,-13,-17,-15, -7,-14, -6,-12,-13, -4,-14, -5,-13, 13, -5,-15,-10,-14,-11,-17,
/* Y */  -8,-10, -4,-11, -4,-12, -8,-14, -3, -6, -7, -9,-11,  2,-13, -7, -6, -5, 10, -7, -6, -9, -7,-17,
/* V */  -2, -8, -8, -8, -6, -7, -6, -5, -6,  2, -2, -9, -1, -8, -6, -6, -3,-15, -7,  7, -8, -6, -5,-17,
/* B */  -3, -7,  6,  6,-12, -3,  1, -3, -1, -6, -9, -2,-10,-10, -7, -1, -3,-10, -6, -8,  6,  0, -5,-17,
/* Z */  -3, -4, -3,  1,-14,  6,  6, -5, -1, -6, -7, -4, -5,-13, -4, -5, -6,-14, -9, -6,  0,  6, -5,-17,
/* X */  -3, -6, -3, -5, -9, -5, -5, -5, -5, -5, -6, -5, -5, -8, -5, -3, -4,-11, -7, -5, -5, -5, -5,-17,
/* * */ -17,-17,-17,-17,-17,-17,-17,-17,-17,-17,-17,-17,-17,-17,-17,-17,-17,-17,-17,-17,-17,-17,-17,  1
};

static const parasail_matrix_t parasail_pam30 = {
    "pam30",
    parasail_pam30_,
    parasail_pam_map,
    24,
    13,
    -17,
    NULL
};

#ifdef __cplusplus
}
#endif

#endif /* _PARASAIL_PAM30_H_ */
