# Supplementary material for: Introducing difference recurrence relations for faster semi-global alignment of long sequences
Source: BMC Bioinformatics. 2018 Feb 19;19(Suppl 1):45. doi: 10.1186/s12859-018-2014-8 (PMC5836832; doi:10.1186/s12859-018-2014-8)
Supplement: Supplementary file 2 — This archive file contains input nucleotide sequences used in the benchmark and raw outputs of the benchmarking programs. (ZIP 26,419 kb) [file 12859_2018_2014_MOESM2_ESM.zip › supplementary_data/benchmark_codes/parasail/matrix_lookup.c]

/**
 * @file
 *
 * @author jeff.daily@pnnl.gov
 *
 * Copyright (c) 2015 Battelle Memorial Institute.
 */
// #include "config.h"

#include <stdlib.h>
#include <string.h>

#include "parasail.h"
#include "parasail/matrix_lookup.h"

const parasail_matrix_t* parasail_matrix_lookup(const char *matrixname)
{
    const parasail_matrix_t *matrix = NULL;

    if (matrixname) {
        int index = 0;
        const parasail_matrix_t *current = parasail_matrices[index++];
        while (current) {
            if (0 == strcmp(matrixname, current->name)) {
                matrix = current;
                break;
            }
            current = parasail_matrices[index++];
        }
    }

    return matrix;
}
