# Supplementary material for: Introducing difference recurrence relations for faster semi-global alignment of long sequences
Source: BMC Bioinformatics. 2018 Feb 19;19(Suppl 1):45. doi: 10.1186/s12859-018-2014-8 (PMC5836832; doi:10.1186/s12859-018-2014-8)
Supplement: Supplementary file 2 — This archive file contains input nucleotide sequences used in the benchmark and raw outputs of the benchmarking programs. (ZIP 26,419 kb) [file 12859_2018_2014_MOESM2_ESM.zip › supplementary_data/benchmark_codes/parasail/sg_striped_avx2_256_16.c]

/**
 * @file
 *
 * @author jeff.daily@pnnl.gov
 *
 * Copyright (c) 2015 Battelle Memorial Institute.
 */
//#include "config.h"

#include <stdint.h>
#include <stdlib.h>

#include <immintrin.h>

#include "parasail.h"
#include "parasail/memory.h"
#include "parasail/internal_avx.h"


#define _mm256_cmplt_epi16_rpl(a,b) _mm256_cmpgt_epi16(b,a)

#if HAVE_AVX2_MM256_INSERT_EPI16
#define _mm256_insert_epi16_rpl _mm256_insert_epi16
#else
static inline __m256i _mm256_insert_epi16_rpl(__m256i a, int16_t i, int imm) {
    __m256i_16_t A;
    A.m = a;
    A.v[imm] = i;
    return A.m;
}
#endif

#if HAVE_AVX2_MM256_EXTRACT_EPI16
#define _mm256_extract_epi16_rpl _mm256_extract_epi16
#else
static inline int16_t _mm256_extract_epi16_rpl(__m256i a, int imm) {
    __m256i_16_t A;
    A.m = a;
    return A.v[imm];
}
#endif

#define _mm256_slli_si256_rpl(a,imm) _mm256_alignr_epi8(a, _mm256_permute2x128_si256(a, a, _MM_SHUFFLE(0,0,3,0)), 16-imm)

static inline int16_t _mm256_hmax_epi16_rpl(__m256i a) {
    a = _mm256_max_epi16(a, _mm256_permute2x128_si256(a, a, _MM_SHUFFLE(0,0,0,0)));
    a = _mm256_max_epi16(a, _mm256_slli_si256(a, 8));
    a = _mm256_max_epi16(a, _mm256_slli_si256(a, 4));
    a = _mm256_max_epi16(a, _mm256_slli_si256(a, 2));
    return _mm256_extract_epi16_rpl(a, 15);
}


#ifdef PARASAIL_TABLE
static inline void arr_store_si256(
        int *array,
        __m256i vH,
        int32_t t,
        int32_t seglen,
        int32_t d,
        int32_t dlen)
{
    array[( 0*seglen+t)*dlen + d] = (int16_t)_mm256_extract_epi16_rpl(vH,  0);
    array[( 1*seglen+t)*dlen + d] = (int16_t)_mm256_extract_epi16_rpl(vH,  1);
    array[( 2*seglen+t)*dlen + d] = (int16_t)_mm256_extract_epi16_rpl(vH,  2);
    array[( 3*seglen+t)*dlen + d] = (int16_t)_mm256_extract_epi16_rpl(vH,  3);
    array[( 4*seglen+t)*dlen + d] = (int16_t)_mm256_extract_epi16_rpl(vH,  4);
    array[( 5*seglen+t)*dlen + d] = (int16_t)_mm256_extract_epi16_rpl(vH,  5);
    array[( 6*seglen+t)*dlen + d] = (int16_t)_mm256_extract_epi16_rpl(vH,  6);
    array[( 7*seglen+t)*dlen + d] = (int16_t)_mm256_extract_epi16_rpl(vH,  7);
    array[( 8*seglen+t)*dlen + d] = (int16_t)_mm256_extract_epi16_rpl(vH,  8);
    array[( 9*seglen+t)*dlen + d] = (int16_t)_mm256_extract_epi16_rpl(vH,  9);
    array[(10*seglen+t)*dlen + d] = (int16_t)_mm256_extract_epi16_rpl(vH, 10);
    array[(11*seglen+t)*dlen + d] = (int16_t)_mm256_extract_epi16_rpl(vH, 11);
    array[(12*seglen+t)*dlen + d] = (int16_t)_mm256_extract_epi16_rpl(vH, 12);
    array[(13*seglen+t)*dlen + d] = (int16_t)_mm256_extract_epi16_rpl(vH, 13);
    array[(14*seglen+t)*dlen + d] = (int16_t)_mm256_extract_epi16_rpl(vH, 14);
    array[(15*seglen+t)*dlen + d] = (int16_t)_mm256_extract_epi16_rpl(vH, 15);
}
#endif

#ifdef PARASAIL_ROWCOL
static inline void arr_store_col(
        int *col,
        __m256i vH,
        int32_t t,
        int32_t seglen)
{
    col[ 0*seglen+t] = (int16_t)_mm256_extract_epi16_rpl(vH,  0);
    col[ 1*seglen+t] = (int16_t)_mm256_extract_epi16_rpl(vH,  1);
    col[ 2*seglen+t] = (int16_t)_mm256_extract_epi16_rpl(vH,  2);
    col[ 3*seglen+t] = (int16_t)_mm256_extract_epi16_rpl(vH,  3);
    col[ 4*seglen+t] = (int16_t)_mm256_extract_epi16_rpl(vH,  4);
    col[ 5*seglen+t] = (int16_t)_mm256_extract_epi16_rpl(vH,  5);
    col[ 6*seglen+t] = (int16_t)_mm256_extract_epi16_rpl(vH,  6);
    col[ 7*seglen+t] = (int16_t)_mm256_extract_epi16_rpl(vH,  7);
    col[ 8*seglen+t] = (int16_t)_mm256_extract_epi16_rpl(vH,  8);
    col[ 9*seglen+t] = (int16_t)_mm256_extract_epi16_rpl(vH,  9);
    col[10*seglen+t] = (int16_t)_mm256_extract_epi16_rpl(vH, 10);
    col[11*seglen+t] = (int16_t)_mm256_extract_epi16_rpl(vH, 11);
    col[12*seglen+t] = (int16_t)_mm256_extract_epi16_rpl(vH, 12);
    col[13*seglen+t] = (int16_t)_mm256_extract_epi16_rpl(vH, 13);
    col[14*seglen+t] = (int16_t)_mm256_extract_epi16_rpl(vH, 14);
    col[15*seglen+t] = (int16_t)_mm256_extract_epi16_rpl(vH, 15);
}
#endif

#ifdef PARASAIL_TABLE
#define FNAME parasail_sg_table_striped_avx2_256_16
#define PNAME parasail_sg_table_striped_profile_avx2_256_16
#else
#ifdef PARASAIL_ROWCOL
#define FNAME parasail_sg_rowcol_striped_avx2_256_16
#define PNAME parasail_sg_rowcol_striped_profile_avx2_256_16
#else
#define FNAME parasail_sg_striped_avx2_256_16
#define PNAME parasail_sg_striped_profile_avx2_256_16
#endif
#endif

parasail_result_t* FNAME(
        const char * const restrict s1, const int s1Len,
        const char * const restrict s2, const int s2Len,
        const int open, const int gap, const parasail_matrix_t *matrix)
{
    parasail_profile_t *profile = parasail_profile_create_avx_256_16(s1, s1Len, matrix);
    parasail_result_t *result = PNAME(profile, s2, s2Len, open, gap);
    parasail_profile_free(profile);
    return result;
}

parasail_result_t* PNAME(
        const parasail_profile_t * const restrict profile,
        const char * const restrict s2, const int s2Len,
        const int open, const int gap)
{
    int32_t i = 0;
    int32_t j = 0;
    int32_t k = 0;
    int32_t end_query = 0;
    int32_t end_ref = 0;
    const int s1Len = profile->s1Len;
    const parasail_matrix_t *matrix = profile->matrix;
    const int32_t segWidth = 16; /* number of values in vector unit */
    const int32_t segLen = (s1Len + segWidth - 1) / segWidth;
    const int32_t offset = (s1Len - 1) % segLen;
    const int32_t position = (segWidth - 1) - (s1Len - 1) / segLen;
    __m256i* const restrict vProfile = (__m256i*)profile->profile16.score;
    __m256i* restrict pvHStore = parasail_memalign___m256i(32, segLen);
    __m256i* restrict pvHLoad =  parasail_memalign___m256i(32, segLen);
    __m256i* const restrict pvE = parasail_memalign___m256i(32, segLen);
    const __m256i vGapO = _mm256_set1_epi16(open);
    const __m256i vGapE = _mm256_set1_epi16(gap);
    const int16_t NEG_LIMIT = (-open < matrix->min ?
        INT16_MIN + open : INT16_MIN - matrix->min) + 1;
    const int16_t POS_LIMIT = INT16_MAX - matrix->max - 1;
    int16_t score = NEG_LIMIT;
    __m256i vNegLimit = _mm256_set1_epi16(NEG_LIMIT);
    __m256i vPosLimit = _mm256_set1_epi16(POS_LIMIT);
    __m256i vSaturationCheckMin = vPosLimit;
    __m256i vSaturationCheckMax = vNegLimit;
    __m256i vMaxH = vNegLimit;
    __m256i vPosMask = _mm256_cmpeq_epi16(_mm256_set1_epi16(position),
            _mm256_set_epi16(0,1,2,3,4,5,6,7,8,9,10,11,12,13,14,15));
#ifdef PARASAIL_TABLE
    parasail_result_t *result = parasail_result_new_table1(segLen*segWidth, s2Len);
#else
#ifdef PARASAIL_ROWCOL
    parasail_result_t *result = parasail_result_new_rowcol1(segLen*segWidth, s2Len);
#else
    parasail_result_t *result = parasail_result_new();
#endif
#endif

    /* initialize H and E */
    parasail_memset___m256i(pvHStore, _mm256_set1_epi16(0), segLen);
    parasail_memset___m256i(pvE, _mm256_set1_epi16(-open), segLen);

    /* outer loop over database sequence */
    for (j=0; j<s2Len; ++j) {
        __m256i vE;
        /* Initialize F value to -inf.  Any errors to vH values will be
         * corrected in the Lazy_F loop.  */
        __m256i vF = vNegLimit;

        /* load final segment of pvHStore and shift left by 2 bytes */
        __m256i vH = _mm256_slli_si256_rpl(pvHStore[segLen - 1], 2);

        /* Correct part of the vProfile */
        const __m256i* vP = vProfile + matrix->mapper[(unsigned char)s2[j]] * segLen;

        /* Swap the 2 H buffers. */
        __m256i* pv = pvHLoad;
        pvHLoad = pvHStore;
        pvHStore = pv;

        /* inner loop to process the query sequence */
        for (i=0; i<segLen; ++i) {
            vH = _mm256_add_epi16(vH, _mm256_load_si256(vP + i));
            vE = _mm256_load_si256(pvE + i);

            /* Get max from vH, vE and vF. */
            vH = _mm256_max_epi16(vH, vE);
            vH = _mm256_max_epi16(vH, vF);
            /* Save vH values. */
            _mm256_store_si256(pvHStore + i, vH);
            vSaturationCheckMin = _mm256_min_epi16(vSaturationCheckMin, vH);
            vSaturationCheckMax = _mm256_max_epi16(vSaturationCheckMax, vH);
#ifdef PARASAIL_TABLE
            arr_store_si256(result->score_table, vH, i, segLen, j, s2Len);
#endif

            /* Update vE value. */
            vH = _mm256_sub_epi16(vH, vGapO);
            vE = _mm256_sub_epi16(vE, vGapE);
            vE = _mm256_max_epi16(vE, vH);
            _mm256_store_si256(pvE + i, vE);

            /* Update vF value. */
            vF = _mm256_sub_epi16(vF, vGapE);
            vF = _mm256_max_epi16(vF, vH);

            /* Load the next vH. */
            vH = _mm256_load_si256(pvHLoad + i);
        }

        /* Lazy_F loop: has been revised to disallow adjecent insertion and
         * then deletion, so don't update E(i, i), learn from SWPS3 */
        for (k=0; k<segWidth; ++k) {
            vF = _mm256_slli_si256_rpl(vF, 2);
            vF = _mm256_insert_epi16_rpl(vF, -open, 0);
            for (i=0; i<segLen; ++i) {
                vH = _mm256_load_si256(pvHStore + i);
                vH = _mm256_max_epi16(vH,vF);
                _mm256_store_si256(pvHStore + i, vH);
                vSaturationCheckMin = _mm256_min_epi16(vSaturationCheckMin, vH);
                vSaturationCheckMax = _mm256_max_epi16(vSaturationCheckMax, vH);
#ifdef PARASAIL_TABLE
                arr_store_si256(result->score_table, vH, i, segLen, j, s2Len);
#endif
                vH = _mm256_sub_epi16(vH, vGapO);
                vF = _mm256_sub_epi16(vF, vGapE);
                if (! _mm256_movemask_epi8(_mm256_cmpgt_epi16(vF, vH))) goto end;
                /*vF = _mm256_max_epi16(vF, vH);*/
            }
        }
end:
        {
            /* extract vector containing last value from the column */
            __m256i vCompare;
            vH = _mm256_load_si256(pvHStore + offset);
            vCompare = _mm256_and_si256(vPosMask, _mm256_cmpgt_epi16(vH, vMaxH));
            vMaxH = _mm256_max_epi16(vH, vMaxH);
            if (_mm256_movemask_epi8(vCompare)) {
                end_ref = j;
                end_query = s1Len - 1;
            }
#ifdef PARASAIL_ROWCOL
            for (k=0; k<position; ++k) {
                vH = _mm256_slli_si256_rpl(vH, 2);
            }
            result->score_row[j] = (int16_t) _mm256_extract_epi16_rpl (vH, 15);
#endif
        }
    }

    /* max last value from all columns */
    {
        for (k=0; k<position; ++k) {
            vMaxH = _mm256_slli_si256_rpl(vMaxH, 2);
        }
        score = (int16_t) _mm256_extract_epi16_rpl(vMaxH, 15);
    }

    /* max of last column */
    {
        int16_t score_last;
        vMaxH = vNegLimit;

        for (i=0; i<segLen; ++i) {
            __m256i vH = _mm256_load_si256(pvHStore + i);
            vMaxH = _mm256_max_epi16(vH, vMaxH);
#ifdef PARASAIL_ROWCOL
            arr_store_col(result->score_col, vH, i, segLen);
#endif
        }

        /* max in vec */
        score_last = _mm256_hmax_epi16_rpl(vMaxH);
        if (score_last > score || (score_last == score && end_ref == s2Len - 1)) {
            score = score_last;
            end_ref = s2Len - 1;
            end_query = s1Len;
            /* Trace the alignment ending position on read. */
            {
                int16_t *t = (int16_t*)pvHStore;
                int32_t column_len = segLen * segWidth;
                for (i = 0; i<column_len; ++i, ++t) {
                    if (*t == score) {
                        int32_t temp = i / segWidth + i % segWidth * segLen;
                        if (temp < end_query) {
                            end_query = temp;
                        }
                    }
                }
            }
        }
    }

    if (_mm256_movemask_epi8(_mm256_or_si256(
            _mm256_cmplt_epi16_rpl(vSaturationCheckMin, vNegLimit),
            _mm256_cmpgt_epi16(vSaturationCheckMax, vPosLimit)))) {
        result->saturated = 1;
        score = 0;
        end_query = 0;
        end_ref = 0;
    }

    result->score = score;
    result->end_query = end_query;
    result->end_ref = end_ref;

    parasail_free(pvE);
    parasail_free(pvHLoad);
    parasail_free(pvHStore);

    return result;
}
