# Supplementary material for: Introducing difference recurrence relations for faster semi-global alignment of long sequences
Source: BMC Bioinformatics. 2018 Feb 19;19(Suppl 1):45. doi: 10.1186/s12859-018-2014-8 (PMC5836832; doi:10.1186/s12859-018-2014-8)
Supplement: Supplementary file 2 — This archive file contains input nucleotide sequences used in the benchmark and raw outputs of the benchmarking programs. (ZIP 26,419 kb) [file 12859_2018_2014_MOESM2_ESM.zip › supplementary_data/benchmark_codes/parasail/time.c]

/**
 * @file timer_real.h
 *
 * @author jeff.daily@pnnl.gov
 *
 * Copyright 2012 Pacific Northwest National Laboratory. All rights reserved.
 *
 * Portable use of nanosecond precision realtime clock.
 */
// #include "config.h"

#include "parasail.h"

#ifdef _MSC_VER
#include <Windows.h>
#else
#ifdef __MACH__
#include <mach/clock.h>
#include <mach/mach.h>
#elif defined(__FreeBSD__)
#define _POSIX_C_SOURCE 199309L
#include <time.h>
#else
#define _POSIX_C_SOURCE 199309L
#include <time.h>
#endif
#endif

#include <assert.h>

double parasail_time(void)
{
#ifdef _MSC_VER
	__int64 wintime;
	double sec;
	double nsec;
	GetSystemTimeAsFileTime((FILETIME*)&wintime);
	wintime -=116444736000000000i64;   /*1jan1601 to 1jan1970*/
	sec  = wintime / 10000000i64;      /*seconds*/
	nsec = wintime % 10000000i64 *100; /*nano-seconds*/
	return sec + nsec/1000000000.0;
#else
#ifdef __MACH__
    /* OS X does not have clock_gettime, use clock_get_time */
    clock_serv_t cclock;
    mach_timespec_t mts;
    host_get_clock_service(mach_host_self(), CALENDAR_CLOCK, &cclock);
    clock_get_time(cclock, &mts);
    mach_port_deallocate(mach_task_self(), cclock);
    return (double)(mts.tv_sec) + (double)(mts.tv_nsec)/1000000000.0;
#elif defined(__FreeBSD__)
    struct timespec ts;
    /* Works on FreeBSD */
    long retval = clock_gettime(CLOCK_MONOTONIC, &ts);
    assert(0 == retval);
    return (double)(ts.tv_sec) + (double)(ts.tv_nsec)/1000000000.0;
#else
    struct timespec ts;
    /* Works on Linux */
    // long retval = clock_gettime(CLOCK_REALTIME, &ts);
    // assert(0 == retval);
    return (double)(ts.tv_sec) + (double)(ts.tv_nsec)/1000000000.0;
#endif
#endif
}
