# Supplementary material for: Introducing difference recurrence relations for faster semi-global alignment of long sequences
Source: BMC Bioinformatics. 2018 Feb 19;19(Suppl 1):45. doi: 10.1186/s12859-018-2014-8 (PMC5836832; doi:10.1186/s12859-018-2014-8)
Supplement: Supplementary file 2 — This archive file contains input nucleotide sequences used in the benchmark and raw outputs of the benchmarking programs. (ZIP 26,419 kb) [file 12859_2018_2014_MOESM2_ESM.zip › supplementary_data/benchmark_codes/run.sh]

#! /bin/sh

for s in clang,clang++,-msse4.2 clang,clang++,-mavx clang,clang++,-march=native gcc,g++,-msse4.2 gcc,g++,-mavx gcc,g++,-march=native;
do
	./bench.sh `echo $s | sed 's/,/ /g'` > log.`echo $s | sed 's/,.*,//g'`.txt;
done
