# Supplementary material for: Introducing difference recurrence relations for faster semi-global alignment of long sequences
Source: BMC Bioinformatics. 2018 Feb 19;19(Suppl 1):45. doi: 10.1186/s12859-018-2014-8 (PMC5836832; doi:10.1186/s12859-018-2014-8)
Supplement: Supplementary file 2 — This archive file contains input nucleotide sequences used in the benchmark and raw outputs of the benchmarking programs. (ZIP 26,419 kb) [file 12859_2018_2014_MOESM2_ESM.zip › supplementary_data/benchmark_codes/seqan/align/dp_matrix_navigator_trace_matrix.h]

// ==========================================================================
//                 SeqAn - The Library for Sequence Analysis
// ==========================================================================
// Copyright (c) 2006-2013, Knut Reinert, FU Berlin
// All rights reserved.
//
// Redistribution and use in source and binary forms, with or without
// modification, are permitted provided that the following conditions are met:
//
//     * Redistributions of source code must retain the above copyright
//       notice, this list of conditions and the following disclaimer.
//     * Redistributions in binary form must reproduce the above copyright
//       notice, this list of conditions and the following disclaimer in the
//       documentation and/or other materials provided with the distribution.
//     * Neither the name of Knut Reinert or the FU Berlin nor the names of
//       its contributors may be used to endorse or promote products derived
//       from this software without specific prior written permission.
//
// THIS SOFTWARE IS PROVIDED BY THE COPYRIGHT HOLDERS AND CONTRIBUTORS "AS IS"
// AND ANY EXPRESS OR IMPLIED WARRANTIES, INCLUDING, BUT NOT LIMITED TO, THE
// IMPLIED WARRANTIES OF MERCHANTABILITY AND FITNESS FOR A PARTICULAR PURPOSE
// ARE DISCLAIMED. IN NO EVENT SHALL KNUT REINERT OR THE FU BERLIN BE LIABLE
// FOR ANY DIRECT, INDIRECT, INCIDENTAL, SPECIAL, EXEMPLARY, OR CONSEQUENTIAL
// DAMAGES (INCLUDING, BUT NOT LIMITED TO, PROCUREMENT OF SUBSTITUTE GOODS OR
// SERVICES; LOSS OF USE, DATA, OR PROFITS; OR BUSINESS INTERRUPTION) HOWEVER
// CAUSED AND ON ANY THEORY OF LIABILITY, WHETHER IN CONTRACT, STRICT
// LIABILITY, OR TORT (INCLUDING NEGLIGENCE OR OTHERWISE) ARISING IN ANY WAY
// OUT OF THE USE OF THIS SOFTWARE, EVEN IF ADVISED OF THE POSSIBILITY OF SUCH
// DAMAGE.
//
// ==========================================================================
// Author: Rene Rahn <rene.rahn@fu-berlin.de>
// ==========================================================================
// This specialization is used to navigate through the traceback matrix
// of any standard dp-alignment algorithm. The DPTraceMatrix gets the
// traceback flag TracebackOn or TracebackOff. A traceback is only computed
// if the traceback is switched on. If this is not the case, the void
// functions will be compiled as no-op functions, while in functions that try
// to access a value of the underlying matrix via the navigator an assertion
// is thrown.
// ==========================================================================

#ifndef SEQAN_CORE_INCLUDE_SEQAN_ALIGN_DP_MATRIX_NAVIGATOR_TRACE_MATRIX_H_
#define SEQAN_CORE_INCLUDE_SEQAN_ALIGN_DP_MATRIX_NAVIGATOR_TRACE_MATRIX_H_

namespace seqan {

// ============================================================================
// Forwards
// ============================================================================

// ============================================================================
// Tags, Classes, Enums
// ============================================================================

// ----------------------------------------------------------------------------
// Class DPMatrixNavigator                        [FullDPMatrix, DPTraceMatrix]
// ----------------------------------------------------------------------------

// The matrix navigator for the trace-back matrix.
//
// It takes three types to be specialized. The first type defines the underlying
// dp-matrix it is working on. This has to be a FullDPMatrix. The second type,
// specifies that this is a trace-matrix navigator while the TTraceFlag can either
// be TracebackOn to enable the navigator or TracebackOff to disable it.
// The last parameter specifies the kind of navigation.
template <typename TValue, typename TTraceFlag>
class DPMatrixNavigator_<DPMatrix_<TValue, FullDPMatrix>, DPTraceMatrix<TTraceFlag>, NavigateColumnWise>
{
public:

    typedef  DPMatrix_<TValue, FullDPMatrix> TDPMatrix_;
    typedef typename Pointer_<TDPMatrix_>::Type TDPMatrixPointer_;
    typedef typename Iterator<TDPMatrix_, Standard>::Type TDPMatrixIterator;

    TDPMatrixPointer_ _ptrDataContainer;        // The pointer to the underlying Matrix.
    int _laneLeap;                              // Keeps track of the jump size from one column to another.
    TDPMatrixIterator _activeColIterator;       // The current column iterator.


    DPMatrixNavigator_() :
        _ptrDataContainer(TDPMatrixPointer_(0)),
        _laneLeap(0),
        _activeColIterator()
    {}
};

// ============================================================================
// Metafunctions
// ============================================================================

// ============================================================================
// Functions
// ============================================================================

// ----------------------------------------------------------------------------
// Function _init()
// ----------------------------------------------------------------------------

// Initializes the navigator for unbanded alignments.
template <typename TValue, typename TTraceFlag>
inline void
_init(DPMatrixNavigator_<DPMatrix_<TValue, FullDPMatrix>, DPTraceMatrix<TTraceFlag>, NavigateColumnWise> & navigator,
      DPMatrix_<TValue, FullDPMatrix> & dpMatrix,
      DPBand_<BandOff> const &)
{
    if (IsSameType<TTraceFlag, TracebackOff>::VALUE)
        return;  // Leave navigator uninitialized because it is never used.

    navigator._ptrDataContainer = &dpMatrix;
    navigator._activeColIterator = begin(dpMatrix, Standard());
    navigator._laneLeap = 1;
}

// Initializes the navigator for banded alignments.
// Note, the band size has a maximal width of length of the vertical sequence.
template <typename TValue, typename TTraceFlag>
inline void
_init(DPMatrixNavigator_<DPMatrix_<TValue, FullDPMatrix>, DPTraceMatrix<TTraceFlag>, NavigateColumnWise> & navigator,
      DPMatrix_<TValue, FullDPMatrix> & dpMatrix,
      DPBand_<BandOn> const & band)
{
    typedef typename Size<DPMatrix_<TValue, FullDPMatrix> >::Type TMatrixSize;
    typedef typename MakeSigned<TMatrixSize>::Type TSignedSize;

    if (IsSameType<TTraceFlag, TracebackOff>::VALUE)
        return;  // Leave navigator as is because it should never be used.

    navigator._ptrDataContainer = &dpMatrix;

    // Band begins within the first row.
    if (lowerDiagonal(band) >= 0)
    {
        // The first cell of the first column starts at the last cell in the matrix of the current column.
        navigator._laneLeap = _min(length(dpMatrix, DPMatrixDimension_::VERTICAL), bandSize(band));
        navigator._activeColIterator = begin(dpMatrix, Standard()) + _dataLengths(dpMatrix)[DPMatrixDimension_::VERTICAL] - 1;
    }
    else if (upperDiagonal(band) <= 0)  // Band begins within the first column.
    {
        // The first cell starts at the beginning of the current column.
        navigator._laneLeap = 1;
        navigator._activeColIterator = begin(dpMatrix, Standard());
    }
    else  // Band intersects with the point of origin.
    {
        // First cell starts at position i, such that i + abs(lowerDiagonal) = length(seqV).
        TMatrixSize lengthVertical = length(dpMatrix, DPMatrixDimension_::VERTICAL);
        int lastPos = _max(-static_cast<TSignedSize>(lengthVertical - 1), lowerDiagonal(band));
        navigator._laneLeap = lengthVertical + lastPos;
        navigator._activeColIterator = begin(dpMatrix, Standard()) + navigator._laneLeap - 1;
    }
}

// ----------------------------------------------------------------------------
// Function _goNextCell()                          [DPInitialColumn, FirstCell]
// ----------------------------------------------------------------------------

// In the initial column we don't need to do anything because, the navigagtor is already initialized.
template <typename TValue, typename TTraceFlag>
inline void
_goNextCell(DPMatrixNavigator_<DPMatrix_<TValue, FullDPMatrix>, DPTraceMatrix<TTraceFlag>, NavigateColumnWise> & /*dpNavigator*/,
            MetaColumnDescriptor<DPInitialColumn, PartialColumnTop> const &,
            FirstCell const &)
{
    // no-op
}

template <typename TValue, typename TTraceFlag, typename TColumnLocation>
inline void
_goNextCell(DPMatrixNavigator_<DPMatrix_<TValue, FullDPMatrix>, DPTraceMatrix<TTraceFlag>, NavigateColumnWise> & /*dpNavigator*/,
            MetaColumnDescriptor<DPInitialColumn, TColumnLocation> const &,
            FirstCell const &)
{
    // no-op
}

// ----------------------------------------------------------------------------
// Function _goNextCell()                         [PartialColumnTop, FirstCell]
// ----------------------------------------------------------------------------

// We are in the banded case, where the band crosses the first row.
// The left cell of the active cell is not valid, beacause we only can come from horizontal direction.
// The lower left cell of the active cell is the horizontal direction.

template <typename TValue, typename TTraceFlag, typename TColumnType>
inline void
_goNextCell(DPMatrixNavigator_<DPMatrix_<TValue, FullDPMatrix>, DPTraceMatrix<TTraceFlag>, NavigateColumnWise> & dpNavigator,
            MetaColumnDescriptor<TColumnType, PartialColumnTop> const &,
            FirstCell const &)
{
    if (IsSameType<TTraceFlag, TracebackOff>::VALUE)
        return;  // Do nothing since no trace back is computed.

    --dpNavigator._laneLeap;
    dpNavigator._activeColIterator += dpNavigator._laneLeap;
}

// ----------------------------------------------------------------------------
// Function _goNextCell()                       [other column types, FirstCell]
// ----------------------------------------------------------------------------

// We are in the banded case.
// The left cell of the active cell represents diagonal direction. The lower left diagonal represents the horizontal direction.

template <typename TValue, typename TTraceFlag, typename TColumnType, typename TColumnLocation>
inline void
_goNextCell(DPMatrixNavigator_<DPMatrix_<TValue, FullDPMatrix>, DPTraceMatrix<TTraceFlag>, NavigateColumnWise> & dpNavigator,
            MetaColumnDescriptor<TColumnType, TColumnLocation> const &,
            FirstCell const &)
{
    if (IsSameType<TTraceFlag, TracebackOff>::VALUE)
        return;  // Do nothing since no trace back is computed.

    dpNavigator._activeColIterator += dpNavigator._laneLeap;
}

// ----------------------------------------------------------------------------
// Function _goNextCell                                 [any column, InnerCell]
// ----------------------------------------------------------------------------

// For any other column type and location we can use the same navigation procedure.
template <typename TValue, typename TTraceFlag, typename TColumnType, typename TColumnLocation>
inline void
_goNextCell(DPMatrixNavigator_<DPMatrix_<TValue, FullDPMatrix>, DPTraceMatrix<TTraceFlag>, NavigateColumnWise> & dpNavigator,
            MetaColumnDescriptor<TColumnType, TColumnLocation> const &,
            InnerCell const &)
{
    if (IsSameType<TTraceFlag, TracebackOff>::VALUE)
        return;  // Do nothing since no trace back is computed.

    ++dpNavigator._activeColIterator;
}

// ----------------------------------------------------------------------------
// Function _goNextCell                         [PartialColumnBottom, LastCell]
// ----------------------------------------------------------------------------

template <typename TValue, typename TTraceFlag>
inline void
_goNextCell(DPMatrixNavigator_<DPMatrix_<TValue, FullDPMatrix>, DPTraceMatrix<TTraceFlag>, NavigateColumnWise> & dpNavigator,
            MetaColumnDescriptor<DPInitialColumn, PartialColumnBottom> const &,
            LastCell const &)
{
    if (IsSameType<TTraceFlag, TracebackOff>::VALUE)
        return;  // Do nothing since no trace back is computed.

    ++dpNavigator._activeColIterator;
}

// If we are in banded case and the band crosses the last row, we have to update
// the additional leap for the current track.
template <typename TValue, typename TTraceFlag, typename TColumnType>
inline void
_goNextCell(DPMatrixNavigator_<DPMatrix_<TValue, FullDPMatrix>, DPTraceMatrix<TTraceFlag>, NavigateColumnWise> & dpNavigator,
            MetaColumnDescriptor<TColumnType, PartialColumnBottom> const &,
            LastCell const &)
{
    if (IsSameType<TTraceFlag, TracebackOff>::VALUE)
        return;  // Do nothing since no trace back is computed.

    ++dpNavigator._activeColIterator;
    ++dpNavigator._laneLeap;
}

// ----------------------------------------------------------------------------
// Function _goNextCell                            [any other column, LastCell]
// ----------------------------------------------------------------------------

// If we are in the banded case the left cell of the active represents the diagonal direction.
template <typename TValue, typename TTraceFlag, typename TColumnType, typename TColumnLocation>
inline void
_goNextCell(DPMatrixNavigator_<DPMatrix_<TValue, FullDPMatrix>, DPTraceMatrix<TTraceFlag>, NavigateColumnWise> & dpNavigator,
            MetaColumnDescriptor<TColumnType, TColumnLocation> const &,
            LastCell const &)
{
    if (IsSameType<TTraceFlag, TracebackOff>::VALUE)
        return;  // Do nothing since no trace back is computed.

    ++dpNavigator._activeColIterator;
}

// ----------------------------------------------------------------------------
// Function _traceHorizontal()
// ----------------------------------------------------------------------------

template <typename TValue, typename TTraceFlag>
inline void
_traceHorizontal(DPMatrixNavigator_<DPMatrix_<TValue, FullDPMatrix>, DPTraceMatrix<TTraceFlag>, NavigateColumnWise> & dpNavigator,
                 bool isBandShift)
{
    if (IsSameType<TTraceFlag, TracebackOff>::VALUE)
        return;  // Do nothing since no trace back is computed.

    if (isBandShift)
        dpNavigator._activeColIterator -= _dataFactors(*dpNavigator._ptrDataContainer)[DPMatrixDimension_::HORIZONTAL] - 1;
    else
        dpNavigator._activeColIterator -= _dataFactors(*dpNavigator._ptrDataContainer)[DPMatrixDimension_::HORIZONTAL];

}

// ----------------------------------------------------------------------------
// Function _traceDiagonal()
// ----------------------------------------------------------------------------

template <typename TValue, typename TTraceFlag>
inline void
_traceDiagonal(DPMatrixNavigator_<DPMatrix_<TValue, FullDPMatrix>, DPTraceMatrix<TTraceFlag>, NavigateColumnWise> & dpNavigator,
               bool isBandShift)
{
    if (IsSameType<TTraceFlag, TracebackOff>::VALUE)
        return;  // Do nothing since no trace back is computed.

    if (isBandShift)
        dpNavigator._activeColIterator -= _dataFactors(*dpNavigator._ptrDataContainer)[DPMatrixDimension_::HORIZONTAL];
    else
        dpNavigator._activeColIterator -= _dataFactors(*dpNavigator._ptrDataContainer)[DPMatrixDimension_::HORIZONTAL] + 1;

}

// ----------------------------------------------------------------------------
// Function _traceVertical()
// ----------------------------------------------------------------------------

template <typename TValue, typename TTraceFlag>
inline void
_traceVertical(DPMatrixNavigator_<DPMatrix_<TValue, FullDPMatrix>, DPTraceMatrix<TTraceFlag>, NavigateColumnWise> & dpNavigator,
               bool /*isBandShift*/)
{
    if (IsSameType<TTraceFlag, TracebackOff>::VALUE)
        return;  // Do nothing since no trace back is computed.

    dpNavigator._activeColIterator -= _dataFactors(*dpNavigator._ptrDataContainer)[DPMatrixDimension_::VERTICAL];
}

// ----------------------------------------------------------------------------
// Function setToPosition()
// ----------------------------------------------------------------------------

template <typename TValue, typename TTraceFlag, typename TPosition>
inline void
_setToPosition(DPMatrixNavigator_<DPMatrix_<TValue, FullDPMatrix>, DPTraceMatrix<TTraceFlag>, NavigateColumnWise> & dpNavigator,
              TPosition const & hostPosition)
{
    if (IsSameType<TTraceFlag, TracebackOff>::VALUE)
        return;

    dpNavigator._activeColIterator = begin(*dpNavigator._ptrDataContainer, Standard()) + hostPosition;
}


// Sets the host position based on the given horizontal and vertical position. Note that the horizontal and
// vertical positions must correspond to the correct size of the underlying matrix.
// For banded matrices the vertical dimension might not equal the length of the vertical sequence.
template <typename TValue, typename TTraceFlag, typename TPositionH, typename TPositionV>
inline void
_setToPosition(DPMatrixNavigator_<DPMatrix_<TValue, FullDPMatrix>, DPTraceMatrix<TTraceFlag>, NavigateColumnWise> & dpNavigator,
              TPositionH const & horizontalPosition,
              TPositionV const & verticalPosition)
{
    if (IsSameType<TTraceFlag, TracebackOff>::VALUE)
        return;

    TPositionH  hostPosition = horizontalPosition * _dataFactors(container(dpNavigator))[+DPMatrixDimension_::HORIZONTAL] + verticalPosition;
    dpNavigator._activeColIterator = begin(*dpNavigator._ptrDataContainer, Standard()) + hostPosition;
}

// ----------------------------------------------------------------------------
// Function assignValue()
// ----------------------------------------------------------------------------

template <typename TDPMatrix, typename TTraceFlag, typename TNavigationSpec, typename TValue>
inline void
assignValue(DPMatrixNavigator_<TDPMatrix, DPTraceMatrix<TTraceFlag>, TNavigationSpec> & dpNavigator,
            TValue const & element)
{
    if (IsSameType<TTraceFlag, TracebackOff>::VALUE)
        return;  // Do nothing since no trace back is computed.

    assignValue(dpNavigator._activeColIterator, element);
}

// ----------------------------------------------------------------------------
// Function value()
// ----------------------------------------------------------------------------

template <typename TDPMatrix, typename TTraceFlag, typename TNavigationSpec>
inline typename Reference<DPMatrixNavigator_<TDPMatrix, DPTraceMatrix<TTraceFlag>, TNavigationSpec> >::Type
value(DPMatrixNavigator_<TDPMatrix, DPTraceMatrix<TTraceFlag>, TNavigationSpec> & dpNavigator)
{
    if (IsSameType<TTraceFlag, TracebackOff>::VALUE)
        SEQAN_ASSERT_FAIL("Try to access uninitialized object!");

    return value(dpNavigator._activeColIterator);
}

template <typename TDPMatrix, typename TTraceFlag, typename TNavigationSpec>
inline typename Reference<DPMatrixNavigator_<TDPMatrix, DPTraceMatrix<TTraceFlag>, TNavigationSpec> const>::Type
value(DPMatrixNavigator_<TDPMatrix, DPTraceMatrix<TTraceFlag>, TNavigationSpec> const & dpNavigator)
{
    if (IsSameType<TTraceFlag, TracebackOff>::VALUE)
        SEQAN_ASSERT_FAIL("Try to access uninitialized object!");

    return value(dpNavigator._activeColIterator);
}

template <typename TDPMatrix, typename TTraceFlag, typename TNavigationSpec, typename TPosition>
inline typename Reference<DPMatrixNavigator_<TDPMatrix, DPTraceMatrix<TTraceFlag>, TNavigationSpec> >::Type
value(DPMatrixNavigator_<TDPMatrix, DPTraceMatrix<TTraceFlag>, TNavigationSpec> & dpNavigator,
      TPosition const & postition)
{
    if (IsSameType<TTraceFlag, TracebackOff>::VALUE)
        SEQAN_ASSERT_FAIL("Try to access uninitialized object!");

    return value(begin(*dpNavigator._ptrDataContainer) + postition);
}

template <typename TDPMatrix, typename TTraceFlag, typename TNavigationSpec, typename TPosition>
inline typename Reference<DPMatrixNavigator_<TDPMatrix, DPTraceMatrix<TTraceFlag>, TNavigationSpec> const>::Type
value(DPMatrixNavigator_<TDPMatrix, DPTraceMatrix<TTraceFlag>, TNavigationSpec> const & dpNavigator,
      TPosition const & position)
{
    if (IsSameType<TTraceFlag, TracebackOff>::VALUE)
        SEQAN_ASSERT_FAIL("Try to access uninitialized object!");

    return value(begin(*dpNavigator._ptrDataContainer) + position);
}

// ----------------------------------------------------------------------------
// Function coordinate()
// ----------------------------------------------------------------------------

// Returns the coordinate of the given dimension for the current position of the
// navigator within the matrix.
template <typename TDPMatrix, typename TTraceFlag, typename TNavigationSpec>
inline typename DPMatrixDimension_::TValue
coordinate(DPMatrixNavigator_<TDPMatrix, DPTraceMatrix<TTraceFlag>, TNavigationSpec> const & dpNavigator,
           typename DPMatrixDimension_::TValue const & dimension)
{
    if (IsSameType<TTraceFlag, TracebackOff>::VALUE)
        SEQAN_ASSERT_FAIL("Try to access uninitialized object!");
    SEQAN_ASSERT_EQ(_checkCorrectDimension(dimension), true);

    if (IsSameType<TTraceFlag, TracebackOff>::VALUE)
        return _dataLengths(*dpNavigator._ptrDataContainer)[dimension];  // Return lengths of given dimension.

    return coordinate(value(dpNavigator._ptrDataContainer), position(dpNavigator), dimension); // Simply delegate to coordinate of underlying matrix.
}

// ----------------------------------------------------------------------------
// Function position()
// ----------------------------------------------------------------------------

// Returns the current position of the navigator within the matrix.
template <typename TDPMatrix, typename TTraceFlag, typename TNavigationSpec>
inline typename Position<DPMatrixNavigator_<TDPMatrix, DPTraceMatrix<TTraceFlag>, TNavigationSpec> >::Type
position(DPMatrixNavigator_<TDPMatrix, DPTraceMatrix<TTraceFlag>, TNavigationSpec> const & dpNavigator)
{
    // Return 0 when traceback is not enabled. This is necessary to still track the score even
    // the traceback is not enabled.
    if (IsSameType<TTraceFlag, TracebackOff>::VALUE)
        return 0;

    return position(dpNavigator._activeColIterator, *dpNavigator._ptrDataContainer);
}

}  // namespace seqan

#endif  // #ifndef SEQAN_CORE_INCLUDE_SEQAN_ALIGN_DP_MATRIX_NAVIGATOR_TRACE_MATRIX_H_
