# Supplementary material for: Introducing difference recurrence relations for faster semi-global alignment of long sequences
Source: BMC Bioinformatics. 2018 Feb 19;19(Suppl 1):45. doi: 10.1186/s12859-018-2014-8 (PMC5836832; doi:10.1186/s12859-018-2014-8)
Supplement: Supplementary file 2 — This archive file contains input nucleotide sequences used in the benchmark and raw outputs of the benchmarking programs. (ZIP 26,419 kb) [file 12859_2018_2014_MOESM2_ESM.zip › supplementary_data/benchmark_codes/seqan/align/gapped_value_type.h]

// ==========================================================================
//                 SeqAn - The Library for Sequence Analysis
// ==========================================================================
// Copyright (c) 2006-2013, Knut Reinert, FU Berlin
// All rights reserved.
//
// Redistribution and use in source and binary forms, with or without
// modification, are permitted provided that the following conditions are met:
//
//     * Redistributions of source code must retain the above copyright
//       notice, this list of conditions and the following disclaimer.
//     * Redistributions in binary form must reproduce the above copyright
//       notice, this list of conditions and the following disclaimer in the
//       documentation and/or other materials provided with the distribution.
//     * Neither the name of Knut Reinert or the FU Berlin nor the names of
//       its contributors may be used to endorse or promote products derived
//       from this software without specific prior written permission.
//
// THIS SOFTWARE IS PROVIDED BY THE COPYRIGHT HOLDERS AND CONTRIBUTORS "AS IS"
// AND ANY EXPRESS OR IMPLIED WARRANTIES, INCLUDING, BUT NOT LIMITED TO, THE
// IMPLIED WARRANTIES OF MERCHANTABILITY AND FITNESS FOR A PARTICULAR PURPOSE
// ARE DISCLAIMED. IN NO EVENT SHALL KNUT REINERT OR THE FU BERLIN BE LIABLE
// FOR ANY DIRECT, INDIRECT, INCIDENTAL, SPECIAL, EXEMPLARY, OR CONSEQUENTIAL
// DAMAGES (INCLUDING, BUT NOT LIMITED TO, PROCUREMENT OF SUBSTITUTE GOODS OR
// SERVICES; LOSS OF USE, DATA, OR PROFITS; OR BUSINESS INTERRUPTION) HOWEVER
// CAUSED AND ON ANY THEORY OF LIABILITY, WHETHER IN CONTRACT, STRICT
// LIABILITY, OR TORT (INCLUDING NEGLIGENCE OR OTHERWISE) ARISING IN ANY WAY
// OUT OF THE USE OF THIS SOFTWARE, EVEN IF ADVISED OF THE POSSIBILITY OF SUCH
// DAMAGE.
//
// ==========================================================================
// Author: Andreas Gogol-Doering <andreas.doering@mdc-berlin.de>
// Author: Manuel Holtgrewe <manuel.holtgrewe@fu-berlin.de>
// ==========================================================================

#ifndef SEQAN_CORE_INCLUDE_SEQAN_ALIGN_GAPPED_VALUE_TYPE_H_
#define SEQAN_CORE_INCLUDE_SEQAN_ALIGN_GAPPED_VALUE_TYPE_H_

namespace seqan {

// ============================================================================
// Forwards
// ============================================================================

// ============================================================================
// Tags, Classes, Enums
// ============================================================================

// ============================================================================
// Metafunctions
// ============================================================================

/*!
 * @mfn GappedValueType
 * @headerfile <seqan/align.h>
 * @brief Returns a value type that contains a black value <tt>'-'</tt>.
 *
 * @signature GappedValueType<T>::Type
 *
 * @tparam T The value type that should be expanded (if needed) by '-'.
 *
 * @return Type A type that can store the values of <tt>T</tt> and the value <tt>'-'</tt>.
 */

/**
.Metafunction.GappedValueType:
..cat:Alignments
..summary:Returns a value type that contains a blank value '-'.
..signature:GappedValueType<T>::Type
..param.T:The value type that should be expanded (if needed) by '-'.
..returns.param.Type:A value type that can be used to store store values in $T$ and the value '-'.
..remarks:The default implementation returns $T$.
..include:seqan/align.h
*/

// TODO(holtgrew): Would it be enough to define it for Nothing instead of having a default implementation.

// We need a default implementation since we need it for Nothing.
template <typename T>
struct GappedValueType
{
    typedef T Type;
};

template <typename TValue, typename TSpec>
struct GappedValueType<SimpleType<TValue, TSpec> >
{
	typedef SimpleType<TValue, TSpec> THost_;
	typedef ModifiedAlphabet<THost_, ModExpand<'-'> > Type;
};

// ============================================================================
// Functions
// ============================================================================

}  // namespace seqan

#endif  // #ifndef SEQAN_CORE_INCLUDE_SEQAN_ALIGN_GAPPED_VALUE_TYPE_H_
