# Supplementary material for: Introducing difference recurrence relations for faster semi-global alignment of long sequences
Source: BMC Bioinformatics. 2018 Feb 19;19(Suppl 1):45. doi: 10.1186/s12859-018-2014-8 (PMC5836832; doi:10.1186/s12859-018-2014-8)
Supplement: Supplementary file 2 — This archive file contains input nucleotide sequences used in the benchmark and raw outputs of the benchmarking programs. (ZIP 26,419 kb) [file 12859_2018_2014_MOESM2_ESM.zip › supplementary_data/benchmark_codes/seqan/align/gaps_iterator_anchor.h]

// ==========================================================================
//                 SeqAn - The Library for Sequence Analysis
// ==========================================================================
// Copyright (c) 2006-2013, Knut Reinert, FU Berlin
// All rights reserved.
//
// Redistribution and use in source and binary forms, with or without
// modification, are permitted provided that the following conditions are met:
//
//     * Redistributions of source code must retain the above copyright
//       notice, this list of conditions and the following disclaimer.
//     * Redistributions in binary form must reproduce the above copyright
//       notice, this list of conditions and the following disclaimer in the
//       documentation and/or other materials provided with the distribution.
//     * Neither the name of Knut Reinert or the FU Berlin nor the names of
//       its contributors may be used to endorse or promote products derived
//       from this software without specific prior written permission.
//
// THIS SOFTWARE IS PROVIDED BY THE COPYRIGHT HOLDERS AND CONTRIBUTORS "AS IS"
// AND ANY EXPRESS OR IMPLIED WARRANTIES, INCLUDING, BUT NOT LIMITED TO, THE
// IMPLIED WARRANTIES OF MERCHANTABILITY AND FITNESS FOR A PARTICULAR PURPOSE
// ARE DISCLAIMED. IN NO EVENT SHALL KNUT REINERT OR THE FU BERLIN BE LIABLE
// FOR ANY DIRECT, INDIRECT, INCIDENTAL, SPECIAL, EXEMPLARY, OR CONSEQUENTIAL
// DAMAGES (INCLUDING, BUT NOT LIMITED TO, PROCUREMENT OF SUBSTITUTE GOODS OR
// SERVICES; LOSS OF USE, DATA, OR PROFITS; OR BUSINESS INTERRUPTION) HOWEVER
// CAUSED AND ON ANY THEORY OF LIABILITY, WHETHER IN CONTRACT, STRICT
// LIABILITY, OR TORT (INCLUDING NEGLIGENCE OR OTHERWISE) ARISING IN ANY WAY
// OUT OF THE USE OF THIS SOFTWARE, EVEN IF ADVISED OF THE POSSIBILITY OF SUCH
// DAMAGE.
//
// ==========================================================================
// Author: Manuel Holtgrewe <manuel.holtgrewe@fu-berlin.de>
// ==========================================================================

#ifndef SEQAN_CORE_INCLUDE_SEQAN_ALIGN_GAPS_ITERATOR_ANCHOR_H_
#define SEQAN_CORE_INCLUDE_SEQAN_ALIGN_GAPS_ITERATOR_ANCHOR_H_

namespace seqan {

// ============================================================================
// Forwards
// ============================================================================

// ============================================================================
// Tags, Classes, Enums
// ============================================================================

// Iterator for AnchorGaps objects.

template <typename TGaps_, typename TGapAnchors_> //Gaps<TSource_, AnchorGaps<TGapAnchors_> >
class Iter<TGaps_, GapsIterator<AnchorGaps<TGapAnchors_> > >
{
public:
	typedef TGaps_											TGaps;
	typedef typename Source<TGaps>::Type					TSource;
	typedef TGapAnchors_									TGapAnchors;

    // TODO(holtgrew): Why is the following commented out?
//	typedef typename Value<TGapAnchors>::Type				TGapAnchor;
    typedef typename Size<typename Value<TGapAnchors>::Type>::Type          TGapAnchorSize_;
	typedef GapAnchor<typename MakeSigned_<TGapAnchorSize_>::Type>          TGapAnchor;
	typedef typename MakeSigned<typename Position<TGapAnchor>::Type>::Type  TGapPos;
	typedef typename Iterator<TGapAnchors, Standard>::Type                  TAnchorIter;

	TGaps *					data_container;							//the gaps object
	TGapPos 				seqLength;
	mutable TGapAnchor		current;
	mutable TGapAnchor		prevAnchor;
	mutable TGapAnchor		nextAnchor;
	mutable TGapAnchor		viewBegin;
	mutable TGapAnchor		viewEnd;
	mutable int				anchorIdx;

public:
	Iter() 
	{
SEQAN_CHECKPOINT
		data_container = NULL;
		seqLength = 0;
	}
/*	Iter(Iter const & other_):
		data_container(other_.data_container),
		seqLength(other_.seqLength),
		current(other_.current),
		prevAnchor(other_.prevAnchor),
		nextAnchor(other_.nextAnchor),
		anchorIdx(other_.anchorIdx)
	{
SEQAN_CHECKPOINT
	}
*/	Iter(TGaps & container_):
		data_container(&container_)
	{
SEQAN_CHECKPOINT
		_assignSourceLength(seqLength, container_);
		_goToGapAnchorIterator(*this, data_container->data_viewCutBegin + data_container->data_cutBegin);
		viewBegin = current;
		viewEnd.gapPos   = _unclippedLength(*data_container) + data_container->data_cutBegin - data_container->data_viewCutEnd;
		viewEnd.seqPos = positionGapToSeq(*data_container, viewEnd.gapPos);
	}
	Iter(TGaps & container_, TGapPos clippedViewPosition):
		data_container(&container_)
	{
SEQAN_CHECKPOINT
		_assignSourceLength(seqLength, container_);
		_goToGapAnchorIterator(*this, clippedViewPosition + data_container->data_viewCutBegin + data_container->data_cutBegin);
		viewBegin.gapPos = data_container->data_viewCutBegin + data_container->data_cutBegin;
		viewEnd.gapPos   = _unclippedLength(*data_container) + data_container->data_cutBegin - data_container->data_viewCutEnd;
		viewBegin.seqPos = positionGapToSeq(*data_container, viewBegin.gapPos);
		viewEnd.seqPos   = positionGapToSeq(*data_container, viewEnd.gapPos);
	}
	~Iter()
	{
SEQAN_CHECKPOINT
	}

	Iter const & operator = (Iter const & other_)
	{
SEQAN_CHECKPOINT
		data_container = other_.data_container;
		seqLength = other_.seqLength;
		current = other_.current;
		prevAnchor = other_.prevAnchor;
		nextAnchor = other_.nextAnchor;
		anchorIdx = other_.anchorIdx;
		viewBegin = other_.viewBegin;
		viewEnd = other_.viewEnd;
		return *this;
	}
};

// ============================================================================
// Metafunctions
// ============================================================================

// ============================================================================
// Functions
// ============================================================================

// ----------------------------------------------------------------------------
// Function container()
// ----------------------------------------------------------------------------

// TODO(holtgrew): Can go if data_container were _container, dupe in _base.h

template <typename TGaps, typename TGapsArray>
inline TGaps &
container(Iter<TGaps, GapsIterator<AnchorGaps<TGapsArray> > > & me)
{
	return *me.data_container;
}

template <typename TGaps, typename TGapsArray>
inline TGaps &
container(Iter<TGaps, GapsIterator<AnchorGaps<TGapsArray> > > const & me)
{
	return *me.data_container;
}

// ----------------------------------------------------------------------------
// Function source()
// ----------------------------------------------------------------------------

template <typename TGaps, typename TGapAnchors>
inline typename Source<Iter<TGaps, GapsIterator<AnchorGaps<TGapAnchors> > > const>::Type
source(Iter<TGaps, GapsIterator<AnchorGaps<TGapAnchors> > > & me)
{
	return begin(source(*me.data_container), Rooted()) + me.current.seqPos;
}

template <typename TGaps, typename TGapAnchors>
inline typename Source<Iter<TGaps, GapsIterator<AnchorGaps<TGapAnchors> > > >::Type
source(Iter<TGaps, GapsIterator<AnchorGaps<TGapAnchors> > > const & me)
{
	return begin(source(*me.data_container), Rooted()) + me.current.seqPos;
}

// ----------------------------------------------------------------------------
// Function getValue()
// ----------------------------------------------------------------------------

template <typename TGaps, typename TGapAnchors>
inline typename GetValue< Iter<TGaps, GapsIterator<AnchorGaps<TGapAnchors> > > >::Type
getValue(Iter<TGaps, GapsIterator<AnchorGaps<TGapAnchors> > > & me)
{
	typedef typename Value<Iter<TGaps, GapsIterator<ArrayGaps> > >::Type TValue;
	if (isGap(me)) return gapValue<TValue>();
	else if (isUnknown(me)) return unknownValue<TValue>();
	else return getValue(source(me));
}

template <typename TGaps, typename TGapAnchors>
inline typename GetValue< Iter<TGaps, GapsIterator<AnchorGaps<TGapAnchors> > > const>::Type
getValue(Iter<TGaps, GapsIterator<AnchorGaps<TGapAnchors> > > const & me)
{
	typedef typename Value<Iter<TGaps, GapsIterator<ArrayGaps> > const>::Type TValue;
	if (isGap(me)) return gapValue<TValue>();
	else if (isUnknown(me)) return unknownValue<TValue>();
	else return getValue(source(me));
}

// ----------------------------------------------------------------------------
// Function value()
// ----------------------------------------------------------------------------

template <typename TGaps, typename TGapAnchors>
inline typename Reference< Iter<TGaps, GapsIterator<AnchorGaps<TGapAnchors> > > >::Type
value(Iter<TGaps, GapsIterator<AnchorGaps<TGapAnchors> > > & it)
{
    typedef typename Reference<Iter<TGaps, GapsIterator<AnchorGaps<TGapAnchors> > > >::Type TProxy;
    return TProxy(it);
}

template <typename TGaps, typename TGapAnchors>
inline typename Reference< Iter<TGaps, GapsIterator<AnchorGaps<TGapAnchors> > > const>::Type
value(Iter<TGaps, GapsIterator<AnchorGaps<TGapAnchors> > > const & it)
{
    typedef typename Reference<Iter<TGaps, GapsIterator<AnchorGaps<TGapAnchors> > > const>::Type TProxy;
    return TProxy(it);
}

// ----------------------------------------------------------------------------
// Function isGap()
// ----------------------------------------------------------------------------

template <typename TGaps, typename TGapAnchors>
inline bool
isGap(Iter<TGaps, GapsIterator<AnchorGaps<TGapAnchors> > > const & me)
{
	return me.current.seqPos == me.nextAnchor.seqPos;
}

// ----------------------------------------------------------------------------
// Function isUnknown()
// ----------------------------------------------------------------------------

template <typename TGaps, typename TGapAnchors>
inline bool
isUnknown(Iter<TGaps, GapsIterator<AnchorGaps<TGapAnchors> > > const & me)
{
	int len;
	_assignSourceLength(len, *me.data_container);
	return me.current.seqPos < 0 || me.current.seqPos >= len;
}

// ----------------------------------------------------------------------------
// Function isClipped()
// ----------------------------------------------------------------------------

template <typename TGaps, typename TGapAnchors>
inline bool
isClipped(Iter<TGaps, GapsIterator<AnchorGaps<TGapAnchors> > > const & me)
{
	return me.current.gapPos == me.nextAnchor.gapPos;
}

// ----------------------------------------------------------------------------
// Function countGaps()
// ----------------------------------------------------------------------------

template <typename TGaps, typename TGapAnchors>
inline typename Size<TGaps>::Type
countGaps(Iter<TGaps, GapsIterator<AnchorGaps<TGapAnchors> > > const & me)
{
	if (!isGap(me))
		return 0;
    if (me.nextAnchor.gapPos > me.viewEnd.gapPos)
        return me.viewEnd.gapPos - me.current.gapPos;
    return me.nextAnchor.gapPos - me.current.gapPos;
}

// ----------------------------------------------------------------------------
// Function countCharacters()
// ----------------------------------------------------------------------------

template <typename TGaps, typename TGapAnchors>
inline typename Size<TGaps>::Type
countCharacters(Iter<TGaps, GapsIterator<AnchorGaps<TGapAnchors> > > const & me)
{
    if (isGap(me))
        return 0;
    if (me.nextAnchor.seqPos > me.viewEnd.seqPos)
        return me.viewEnd.seqPos - me.current.seqPos;
    return me.nextAnchor.seqPos - me.current.seqPos;
}

// ----------------------------------------------------------------------------
// Function blockLength()
// ----------------------------------------------------------------------------

template <typename TGaps, typename TGapAnchors>
inline typename Size<TGaps>::Type
blockLength(Iter<TGaps, GapsIterator<AnchorGaps<TGapAnchors> > > & me)
{
    if (isGap(me))
        return countGaps(me);
    else
        return countCharacters(me);
}

// ----------------------------------------------------------------------------
// Function atBegin()
// ----------------------------------------------------------------------------

template <typename TGaps, typename TGapAnchors>
inline bool 
atBegin(Iter<TGaps, GapsIterator<AnchorGaps<TGapAnchors> > > & me)
{
//	return me.current.seqPos == 0 && me.current.gapPos == 0;
	return me.current <= me.viewBegin;
}

template <typename TGaps, typename TGapAnchors>
inline bool 
atBegin(Iter<TGaps, GapsIterator<AnchorGaps<TGapAnchors> > > const & me)
{
//	return me.current.seqPos == 0 && me.current.gapPos == 0;
	return me.current <= me.viewBegin;
}

// ----------------------------------------------------------------------------
// Function atEnd()
// ----------------------------------------------------------------------------

template <typename TGaps, typename TGapAnchors>
inline bool 
atEnd(Iter<TGaps, GapsIterator<AnchorGaps<TGapAnchors> > > & me)
{
//	return me.current == me.nextAnchor;
	return me.current >= me.viewEnd;
}

template <typename TGaps, typename TGapAnchors>
inline bool 
atEnd(Iter<TGaps, GapsIterator<AnchorGaps<TGapAnchors> > > const & me)
{
//	return me.current == me.nextAnchor;
	return me.current >= me.viewEnd;
}

// ----------------------------------------------------------------------------
// Function operator==()
// ----------------------------------------------------------------------------

template <typename TGaps, typename TGapAnchors>
inline bool 
operator == (
	Iter<TGaps, GapsIterator<AnchorGaps<TGapAnchors> > > const & left,
	Iter<TGaps, GapsIterator<AnchorGaps<TGapAnchors> > > const & right)
{
	return left.current == right.current;
}

// ----------------------------------------------------------------------------
// Function operator!=()
// ----------------------------------------------------------------------------

template <typename TGaps, typename TGapAnchors>
inline bool 
operator != (
	Iter<TGaps, GapsIterator<AnchorGaps<TGapAnchors> > > const & left,
	Iter<TGaps, GapsIterator<AnchorGaps<TGapAnchors> > > const & right)
{
	return left.current != right.current;
}

// ----------------------------------------------------------------------------
// Function operator<()
// ----------------------------------------------------------------------------

template <typename TGaps, typename TGapAnchors>
inline bool 
operator < (
	Iter<TGaps, GapsIterator<AnchorGaps<TGapAnchors> > > const & left,
	Iter<TGaps, GapsIterator<AnchorGaps<TGapAnchors> > > const & right)
{
	return left.current < right.current;
}

// ----------------------------------------------------------------------------
// Function operator<=()
// ----------------------------------------------------------------------------

template <typename TGaps, typename TGapAnchors>
inline bool 
operator<=(
	Iter<TGaps, GapsIterator<AnchorGaps<TGapAnchors> > > const & left,
	Iter<TGaps, GapsIterator<AnchorGaps<TGapAnchors> > > const & right)
{
	return !(left.current > right.current);
}

// ----------------------------------------------------------------------------
// Function operator>()
// ----------------------------------------------------------------------------

template <typename TGaps, typename TGapAnchors>
inline bool 
operator > (
	Iter<TGaps, GapsIterator<AnchorGaps<TGapAnchors> > > const & left,
	Iter<TGaps, GapsIterator<AnchorGaps<TGapAnchors> > > const & right)
{
	return left.current > right.current;
}

// ----------------------------------------------------------------------------
// Function operator>=()
// ----------------------------------------------------------------------------

template <typename TGaps, typename TGapAnchors>
inline bool
operator>=(Iter<TGaps, GapsIterator<AnchorGaps<TGapAnchors> > > const & lhs,
           Iter<TGaps, GapsIterator<AnchorGaps<TGapAnchors> > > const & rhs)
{
    return !(lhs < rhs);
}

// ----------------------------------------------------------------------------
// Function insertGaps()
// ----------------------------------------------------------------------------

template <typename TGaps, typename TGapAnchors, typename TCount>
inline void
insertGaps(Iter<TGaps, GapsIterator<AnchorGaps<TGapAnchors> > > const & me,
		   TCount size)
{
	TGapAnchors & anchors = _dataAnchors(*me.data_container);
	typedef typename Iterator<TGapAnchors, Standard>::Type TIter;

	if (size <= 0) return;

	// insert a new anchor
	if (!isGap(me))
	{
		if (me.prevAnchor.gapPos == me.current.gapPos)
		{
			me.nextAnchor = me.prevAnchor;
			_getAnchor(me.prevAnchor, *me.data_container, --me.anchorIdx);
		}
		else
		{
			me.nextAnchor = me.current;
			insertValue(anchors, me.anchorIdx, me.nextAnchor, Generous());
		}
	}
	else
	{
		if (me.anchorIdx >= (int)length(anchors))
		{
			// add gap after the sequence and in (or at the right boundary of) the view
			if (me.current.gapPos <= me.viewEnd.gapPos)
			{
				container(me).data_cutEnd -= size;
				me.viewEnd.gapPos += size;				
			}
			return;
		}
		if (empty(anchors))
			appendValue(anchors, me.nextAnchor, Generous());
	}
	if (me.anchorIdx < (int)length(anchors))
	{
		if (me.anchorIdx >= 0)
        {
			me.nextAnchor.gapPos += size;
            TIter it = begin(anchors, Standard());
            TIter itEnd = end(anchors, Standard());
            if (me.anchorIdx >= 0)
                it += me.anchorIdx;
            for (; it != itEnd; ++it)
                (*it).gapPos += size;
        }
        else
			// add gap before the sequence and in (or at the left boundary of) the view
			if (me.current.gapPos >= me.viewBegin.gapPos)
		    {
		        container(me).data_cutBegin -= size;
		        me.viewBegin.gapPos -= size;
		        me.current.gapPos -= size;
		        return;
		    }
	}
	if (me.current.gapPos <= me.viewEnd.gapPos)
		me.viewEnd.gapPos += size;

/*
	Iter<TGaps, GapsIterator<AnchorGaps<TGapAnchors> > > it2 = begin(*me.data_container) + me.current.gapPos;
	if (me.current != it2.current || me.prevAnchor != it2.prevAnchor || me.nextAnchor != it2.nextAnchor || me.anchorIdx != it2.anchorIdx)
		std::cout<<"*";
*/
}

// ----------------------------------------------------------------------------
// Function removeGaps()
// ----------------------------------------------------------------------------

template <typename TGaps, typename TGapAnchors, typename TCount>
inline typename Size<TGaps>::Type
removeGaps(Iter<TGaps, GapsIterator<AnchorGaps<TGapAnchors> > > const & it,
		   TCount size_)
{
	TGapAnchors & anchors = _dataAnchors(*it.data_container);
	typedef typename Iterator<TGapAnchors, Standard>::Type TAnchorsIter;

    typedef Iter<TGaps, GapsIterator<AnchorGaps<TGapAnchors> > > TIter;
    typedef typename TIter::TGapAnchor TGapAnchor;
	// typedef typename Value<TGapAnchors>::Type   TGapAnchor;
    typedef typename Position<TGapAnchor>::Type TPos;

	if (size_ <= 0 || !isGap(it))
        return 0;
    TPos size = size_;

    // static_cast<TGapAnchor>(Nothing());
    // static_cast<TPos>(Nothing());
	if (it.current.gapPos + size > it.nextAnchor.gapPos)
		size = it.nextAnchor.gapPos - it.current.gapPos;
	
	if (it.prevAnchor.gapPos + it.current.seqPos == it.current.gapPos + it.prevAnchor.seqPos &&
		it.current.gapPos + size == it.nextAnchor.gapPos)
	{	
		// remove the gap
		if (it.anchorIdx < (int)length(anchors))
			erase(anchors, it.anchorIdx);
		_getAnchor(it.nextAnchor, *it.data_container, it.anchorIdx);
	}

	// shift anchors
	if (it.anchorIdx < (int)length(anchors))
	{
        if (it.anchorIdx >= 0)
        {
			it.nextAnchor.gapPos -= size;
            TAnchorsIter itA = begin(anchors, Standard());
            TAnchorsIter itAEnd = end(anchors, Standard());
            if (it.anchorIdx >= 0)
                itA += it.anchorIdx;
            for (; itA != itAEnd; ++itA)
                (*itA).gapPos -= size;
        }
        else
			// remove gap before the sequence and in (or at the left boundary of) the view
			if (it.current.gapPos >= it.viewBegin.gapPos)
		    {
		    	// assure that we don't remove more gaps than available
		    	if (size > it.nextAnchor.gapPos - it.current.gapPos)
		    		size = it.nextAnchor.gapPos - it.current.gapPos;
		        container(it).data_cutBegin += size;
		        it.viewBegin.gapPos += size;
		        it.current.gapPos += size;
		        return size;
		    }
	}
	else
	{
		if (it.current.gapPos <= it.viewEnd.gapPos)
			container(it).data_cutEnd += size;
	}
	if (it.current.gapPos <= it.viewEnd.gapPos)
		it.viewEnd.gapPos -= size;

    return size;
/*
	Iter<TGaps, GapsIterator<AnchorGaps<TGapAnchors> > > it2 = begin(*me.data_container) + me.current.gapPos;
	if (me.current != it2.current || me.prevAnchor != it2.prevAnchor || me.nextAnchor != it2.nextAnchor || me.anchorIdx != it2.anchorIdx)
		std::cout<<"*";
*/
}

// ----------------------------------------------------------------------------
// Helper Function _goNextGapAnchorIterator()
// ----------------------------------------------------------------------------

template <typename T>
inline void 
_goNextGapAnchorIterator(T & me)
{
	if (me.current.gapPos < me.nextAnchor.gapPos)
	{
		++me.current.gapPos;
		if (me.current.seqPos < me.nextAnchor.seqPos)
			++me.current.seqPos;
	}
	while (me.current.gapPos == me.nextAnchor.gapPos)
	{
		me.current = me.prevAnchor = me.nextAnchor;
		_getAnchor(me.nextAnchor, *me.data_container, ++me.anchorIdx + 1);
	}
}

// ----------------------------------------------------------------------------
// Helper Function _goPreviousGapAnchorIterator()
// ----------------------------------------------------------------------------

template <typename T>
inline void 
_goPreviousGapAnchorIterator(T & me)
{	
	while (me.current.gapPos == me.prevAnchor.gapPos)
	{
		me.current = me.nextAnchor = me.prevAnchor;
		_getAnchor(me.prevAnchor, *me.data_container, --me.anchorIdx);
	}
	--me.current.gapPos;
	if (me.nextAnchor.seqPos - me.prevAnchor.seqPos > me.current.gapPos - me.prevAnchor.gapPos)
		me.current.seqPos = me.prevAnchor.seqPos + (me.current.gapPos - me.prevAnchor.gapPos);
	else
		me.current.seqPos = me.nextAnchor.seqPos;
}

// ----------------------------------------------------------------------------
// Helper Function _goToGapAnchorIterator()
// ----------------------------------------------------------------------------

template <typename T, typename TPos>
inline void 
_goToGapAnchorIterator(T & me, TPos pos)
{
	typedef typename T::TGapAnchors                 TGapAnchors;
	typedef typename Value<TGapAnchors>::Type       TGapAnchor;
	typedef typename Position<TGapAnchor>::Type     TAnchorPos;
	typedef typename MakeSigned<TAnchorPos>::Type   TAnchorSPos;

	if (_helperIsNegative(pos, typename IsSameType<TPos, typename MakeSigned_<TPos>::Type>::Type()))
		me.anchorIdx = -1;
	else
	{
		TGapAnchors const & anchors = _dataAnchors(*me.data_container);
		if (!empty(anchors))
		{
			me.anchorIdx = upperBoundGapAnchor(anchors, pos, SortGapPos()) - begin(anchors, Standard());
			if (me.anchorIdx < (int)length(anchors))
				if (anchors[me.anchorIdx].gapPos == (TAnchorPos)pos && anchors[me.anchorIdx].seqPos != (TAnchorPos)me.seqLength)
					++me.anchorIdx;
		}
		else
        {
			me.anchorIdx = ((TAnchorSPos)pos < me.seqLength)? 0: 1;
        }
	}
	_getAnchor(me.prevAnchor, *me.data_container, me.anchorIdx);
	_getAnchor(me.nextAnchor, *me.data_container, me.anchorIdx + 1);

	me.current.gapPos = pos;
	if (me.nextAnchor.seqPos - me.prevAnchor.seqPos > (int)pos - me.prevAnchor.gapPos)
		me.current.seqPos = me.prevAnchor.seqPos + ((int)pos - me.prevAnchor.gapPos);
	else
		me.current.seqPos = me.nextAnchor.seqPos;
}

// ----------------------------------------------------------------------------
// Function goNext()
// ----------------------------------------------------------------------------

template <typename TGaps, typename TGapAnchors>
inline void
goNext(Iter<TGaps, GapsIterator<AnchorGaps<TGapAnchors> > > & me)
{
	_goNextGapAnchorIterator(me);
}

// ----------------------------------------------------------------------------
// Function goPrevious()
// ----------------------------------------------------------------------------

template <typename TGaps, typename TGapAnchors>
inline void
goPrevious(Iter<TGaps, GapsIterator<AnchorGaps<TGapAnchors> > > & me)
{
	_goPreviousGapAnchorIterator(me);
}

// ----------------------------------------------------------------------------
// Function goFurther()
// ----------------------------------------------------------------------------

template <typename TGaps, typename TGapAnchors, typename TSize>
inline void
goFurther(Iter<TGaps, GapsIterator<AnchorGaps<TGapAnchors> > > & me, TSize steps)
{
	_goToGapAnchorIterator(me, me.current.gapPos + steps);
}

// ----------------------------------------------------------------------------
// Function position()
// ----------------------------------------------------------------------------

// Returns clipped view position of gaps iterator.

template <typename TGaps, typename TGapAnchors>
inline typename Position<Iter<TGaps, GapsIterator<AnchorGaps<TGapAnchors> > > >::Type
position(Iter<TGaps, GapsIterator<AnchorGaps<TGapAnchors> > > const & it)
{
    return it.current.gapPos - it.viewBegin.gapPos;
}

// ----------------------------------------------------------------------------
// Function difference()
// ----------------------------------------------------------------------------

template <typename TGaps, typename TGapAnchors>
inline typename Difference<Iter<TGaps, GapsIterator<AnchorGaps<TGapAnchors> > > >::Type
difference(Iter<TGaps, GapsIterator<AnchorGaps<TGapAnchors> > > const & lhs,
           Iter<TGaps, GapsIterator<AnchorGaps<TGapAnchors> > > const & rhs)
{
    return lhs.current.gapPos - rhs.current.gapPos;
}

// ----------------------------------------------------------------------------
// Function operator-()                                            [difference]
// ----------------------------------------------------------------------------

template <typename TGaps, typename TGapAnchors>
inline typename Difference<Iter<TGaps, GapsIterator<AnchorGaps<TGapAnchors> > > >::Type
operator-(Iter<TGaps, GapsIterator<AnchorGaps<TGapAnchors> > > const & lhs,
          Iter<TGaps, GapsIterator<AnchorGaps<TGapAnchors> > > const & rhs)
{
    return difference(lhs, rhs);
}

// ----------------------------------------------------------------------------
// Function operator-()                                         [copy movement]
// ----------------------------------------------------------------------------

template <typename TGaps, typename TGapAnchors, typename TDifference>
inline Iter<TGaps, GapsIterator<AnchorGaps<TGapAnchors> > >
operator-(Iter<TGaps, GapsIterator<AnchorGaps<TGapAnchors> > > const & lhs, TDifference d)
{
    Iter<TGaps, GapsIterator<AnchorGaps<TGapAnchors> > > result = lhs;
    result -= d;
    return result;
}

// ----------------------------------------------------------------------------
// Function operator+()                                         [copy movement]
// ----------------------------------------------------------------------------

template <typename TGaps, typename TGapAnchors, typename TDifference>
inline Iter<TGaps, GapsIterator<AnchorGaps<TGapAnchors> > >
operator+(Iter<TGaps, GapsIterator<AnchorGaps<TGapAnchors> > > const & lhs, TDifference d)
{
    Iter<TGaps, GapsIterator<AnchorGaps<TGapAnchors> > > result = lhs;
    result += d;
    return result;
}


}  // namespace seqan

#endif  // #ifndef SEQAN_CORE_INCLUDE_SEQAN_ALIGN_GAPS_ITERATOR_ANCHOR_H_
