# Supplementary material for: Introducing difference recurrence relations for faster semi-global alignment of long sequences
Source: BMC Bioinformatics. 2018 Feb 19;19(Suppl 1):45. doi: 10.1186/s12859-018-2014-8 (PMC5836832; doi:10.1186/s12859-018-2014-8)
Supplement: Supplementary file 2 — This archive file contains input nucleotide sequences used in the benchmark and raw outputs of the benchmarking programs. (ZIP 26,419 kb) [file 12859_2018_2014_MOESM2_ESM.zip › supplementary_data/benchmark_codes/seqan/align/global_alignment_myers_hirschberg_impl.h]

// ==========================================================================
//                 SeqAn - The Library for Sequence Analysis
// ==========================================================================
// Copyright (c) 2006-2013, Knut Reinert, FU Berlin
// All rights reserved.
//
// Redistribution and use in source and binary forms, with or without
// modification, are permitted provided that the following conditions are met:
//
//     * Redistributions of source code must retain the above copyright
//       notice, this list of conditions and the following disclaimer.
//     * Redistributions in binary form must reproduce the above copyright
//       notice, this list of conditions and the following disclaimer in the
//       documentation and/or other materials provided with the distribution.
//     * Neither the name of Knut Reinert or the FU Berlin nor the names of
//       its contributors may be used to endorse or promote products derived
//       from this software without specific prior written permission.
//
// THIS SOFTWARE IS PROVIDED BY THE COPYRIGHT HOLDERS AND CONTRIBUTORS "AS IS"
// AND ANY EXPRESS OR IMPLIED WARRANTIES, INCLUDING, BUT NOT LIMITED TO, THE
// IMPLIED WARRANTIES OF MERCHANTABILITY AND FITNESS FOR A PARTICULAR PURPOSE
// ARE DISCLAIMED. IN NO EVENT SHALL KNUT REINERT OR THE FU BERLIN BE LIABLE
// FOR ANY DIRECT, INDIRECT, INCIDENTAL, SPECIAL, EXEMPLARY, OR CONSEQUENTIAL
// DAMAGES (INCLUDING, BUT NOT LIMITED TO, PROCUREMENT OF SUBSTITUTE GOODS OR
// SERVICES; LOSS OF USE, DATA, OR PROFITS; OR BUSINESS INTERRUPTION) HOWEVER
// CAUSED AND ON ANY THEORY OF LIABILITY, WHETHER IN CONTRACT, STRICT
// LIABILITY, OR TORT (INCLUDING NEGLIGENCE OR OTHERWISE) ARISING IN ANY WAY
// OUT OF THE USE OF THIS SOFTWARE, EVEN IF ADVISED OF THE POSSIBILITY OF SUCH
// DAMAGE.
//
// ==========================================================================
// Author: Stephan Aiche <stephan.aiche@fu-berlin.de>
// ==========================================================================

#ifndef SEQAN_CORE_INCLUDE_SEQAN_ALIGN_GLOBAL_ALIGNMENT_MYERS_HIRSCHBERG_IMPL_H_
#define SEQAN_CORE_INCLUDE_SEQAN_ALIGN_GLOBAL_ALIGNMENT_MYERS_HIRSCHBERG_IMPL_H_

namespace seqan {

// ============================================================================
// Forwards
// ============================================================================

// ============================================================================
// Tags, Classes, Enums
// ============================================================================

// ============================================================================
// Metafunctions
// ============================================================================

// ============================================================================
// Functions
// ============================================================================

// ----------------------------------------------------------------------------
// Function _writeDebugMatrix()
// ----------------------------------------------------------------------------

#ifdef MYERS_HIRSCHBERG_VERBOSE
	template<typename TSource>
	void _writeDebugMatrix(TSource s1,TSource s2)
	{
//IOREV _notio_ not relevant for iorev
		int l1 = length(s1);
		int l2 = length(s2);
	    
		int i,j,sg,sd;

		String<String<int> > fMatrix,rMatrix,tMatrix;

		resize(fMatrix,l1 + 1);
		resize(rMatrix,l1 + 1);
		resize(tMatrix,l1 + 1);

		for(i = 0;i <= l1;++i)
		{
			resize(fMatrix[i],l2 + 1);
			resize(rMatrix[i],l2 + 1);
			resize(tMatrix[i],l2 + 1);
		}

		for(i = 0;i <= l1;++i)
			fMatrix[i][0] = i * (-1);

		for(i = l1;i >= 0;--i)
			rMatrix[i][l2] = (l1 - i) * (-1);

		// calculate forward matrix
		for(j = 1;j <= l2;++j)
		{
			fMatrix[0][j] = j*(-1);
			for(i = 1;i <= l1;++i)
			{
				sg = -1 + ((fMatrix[i-1][j] > fMatrix[i][j-1]) ? fMatrix[i-1][j] : fMatrix[i][j-1]);
				sd = fMatrix[i-1][j-1] + ((s1[i - 1] == s2[j-1]) ? 0 : -1 );
		
				fMatrix[i][j] = ((sg > sd) ? sg : sd);
			}
		}

		// calculate reverse matrix
		for(j = l2 - 1;j >= 0;--j)
		{	
			rMatrix[l1][j] = (l2 - j)*(-1);
			for(i = l1 - 1;i >= 0;--i)
			{
				sg = -1 + ((rMatrix[i+1][j] > rMatrix[i][j+1]) ? rMatrix[i+1][j] : rMatrix[i][j+1]);
				sd = rMatrix[i+1][j+1] + ((s1[i] == s2[j]) ? 0 : -1 );
		
				rMatrix[i][j] = ((sg > sd) ? sg : sd);
			}
		}

		// print fMatrix
		std::cout << ";-;";
		for(i = 0;i < l1;++i)
			std::cout << s1[i] << ";";

		std::cout << std::endl << "-;";
		for(j = 0;j <= l2;++j)
		{	
			if(j != 0) std::cout << s2[j-1] << ";";
			for(i = 0;i <= l1;++i)
			{
				std::cout << fMatrix[i][j] << ";";
			}
			std::cout << std::endl;
		}
		// print rMatrix
		std::cout << ";";
		for(i = 0;i < l1;++i)
			std::cout << s1[i] << ";";
		std::cout << "-;" << std::endl;

		for(j = 0;j <= l2;++j)
		{	
			if(j != l2) std::cout << s2[j] << ";";
			else std::cout << "-;";
			for(i = 0;i <= l1;++i)
			{
				std::cout << rMatrix[i][j] << ";";
			}
			std::cout << std::endl;
		}

		// fill and print target matrix
		std::cout << ";-;";
		for(i = 0;i < l1;++i)
			std::cout << s1[i] << ";";

		std::cout << std::endl << "-;";
		for(j = 0;j <= l2;++j)
		{	
			if(j != 0) std::cout << s2[j-1] << ";";
			for(i = 0;i <= l1;++i)
			{
				tMatrix[i][j] = fMatrix[i][j] + rMatrix[i][j];
				std::cout << tMatrix[i][j] << ";";
			}
			std::cout << std::endl;
		}
	}
#endif

// ----------------------------------------------------------------------------
// Function globalAlignment()
// ----------------------------------------------------------------------------

// When using different alphabets, we will internally use the pattern alphabet
// for the comparison.  This means that the text character is converted to the
// pattern alphabet.  Here, the "pattern" is the shorter source sequence.

template <typename TSequenceH, typename TGapsSpecH, typename TSequenceV, typename TGapsSpecV>
int
_globalAlignment(Gaps<TSequenceH, TGapsSpecH> & gapsH,
                 Gaps<TSequenceV, TGapsSpecV> & gapsV,
                 MyersHirschberg const & algorithmTag)
{
    // Switch horizontal and vertical gap roles, gapsV should be the shorter one
    // to fit into less words.
    if (length(source(gapsH)) < length(source(gapsV)))
        return _globalAlignment(gapsV, gapsH, algorithmTag);
    
    clearGaps(gapsH);
    clearGaps(gapsV);
    clearClipping(gapsH);
    clearClipping(gapsV);

    typedef int TScoreValue;

	// use size of unsigned int as blocksize for bit-vectors
	const unsigned int BLOCK_SIZE = BitsPerValue<unsigned int>::VALUE;

	// saves the score value that will be returned
	TScoreValue score,total_score = 0;

	typedef typename Value<TSequenceV>::Type TPatternAlphabet;
	typedef typename Size<TSequenceH>::Type  TStringSize;

	typedef typename Iterator<TSequenceH const, Rooted>::Type TSequenceHIterator;
	typedef typename Iterator<TSequenceV const, Rooted>::Type TSequenceVIterator;
    typedef Gaps<TSequenceH, TGapsSpecH> TGapsH;
    typedef Gaps<TSequenceV, TGapsSpecV> TGapsV;
	typedef typename Iterator<TGapsH, Rooted>::Type TGapsHIterator;
	typedef typename Iterator<TGapsV, Rooted>::Type TGapsVIterator;

	typedef typename Iterator<Matrix<TScoreValue>, Rooted>::Type TMatrixIterator;

    TGapsHIterator target_0 = begin(gapsH);
    TGapsVIterator target_1 = begin(gapsV);

    TSequenceH const & x = source(gapsH);
    TSequenceV const & y = source(gapsV);

	TStringSize len_x = length(x);
	TStringSize len_y = length(y);

	// string to store the score values for the currently active cell
	String<TScoreValue> c_score;
	resize(c_score, len_x + 1, 0);
	
	// scoring-scheme specific score values
	TScoreValue score_match = 0;
	TScoreValue score_mismatch = -1;
	TScoreValue score_gap = -1;

	// additional vars
	int i;

	// stack with parts of matrix that have to be processed
	std::stack<HirschbergSet_> to_process;
	HirschbergSet_ target;

	// myers specific vars and preprocessing
	unsigned int patternAlphabetSize = ValueSize<TPatternAlphabet>::VALUE;
	unsigned int blockCount = (len_y + BLOCK_SIZE - 1) / BLOCK_SIZE; // maximal count of blocks

    String<unsigned> VP;
    String<unsigned> VN;
    String<unsigned> forwardBitMask;
    String<unsigned> reverseBitMask;

    resize(VP, blockCount, maxValue<unsigned>());
    resize(VN, blockCount, 0);

	// first bitMask will be constructed from the shorter sequence
    resize(forwardBitMask, patternAlphabetSize * blockCount, 0);
    resize(reverseBitMask, patternAlphabetSize * blockCount, 0);

	// encoding the letters as bit-vectors
    for (unsigned int j = 0; j < len_y; j++){
		forwardBitMask[blockCount * ordValue(getValue(y,j)) + j/BLOCK_SIZE] = forwardBitMask[blockCount * ordValue(getValue(y,j)) + j/BLOCK_SIZE] | 1 << (j%BLOCK_SIZE);
		reverseBitMask[blockCount * ordValue(getValue(y,len_y - j - 1)) + j/BLOCK_SIZE] = reverseBitMask[blockCount * ordValue(getValue(y,len_y - j - 1)) + j/BLOCK_SIZE] | 1 << (j%BLOCK_SIZE);
	}

	HirschbergSet_ hs_complete(0,len_x,0,len_y,1);
	to_process.push(hs_complete);

	while(!to_process.empty())
	{
		target = to_process.top();
		to_process.pop();
		/* if score is zero, the whole part of the sequence can be simply skipped */
		if(_score(target) == 0)
		{
			/* coukd work faster */
			for(i = 0;i < (_end1(target) - _begin1(target));++i)
			{
				++target_0;
				++target_1;
			}

#ifdef MYERS_HIRSCHBERG_VERBOSE
			printf("skipped %i to %i in first sequence\n",_begin1(target),_end1(target));
#endif
		}
		else if(_begin1(target) == _end1(target))
		{

#ifdef MYERS_HIRSCHBERG_VERBOSE
			std::cout << "align y " << _begin2(target) << " to " << _end2(target) << std::endl;
			std::cout << "align " << infix(y,_begin2(target),_end2(target)) << std::endl << std::endl;
#endif	
			for(i = 0;i < (_end2(target) - _begin2(target));++i)
			{
				insertGap(target_0);
				++target_0;
				++target_1;
			}
		}
		else if(_begin2(target) + 1 == _end2(target))
		{
			/* ALIGN */			
#ifdef MYERS_HIRSCHBERG_VERBOSE
			std::cout << "align x " << _begin1(target) << " to " << _end1(target) << " and y " << _begin2(target) << " to " << _end2(target) << std::endl;
			std::cout << "align " << infix(x,_begin1(target),_end1(target)) << " and " << infix(y,_begin2(target),_end2(target)) << std::endl << std::endl;
#endif

			TStringSize len_1 = _end1(target) - _begin1(target);
			TStringSize len_2 = _end2(target) - _begin2(target);

			Matrix<TScoreValue> matrix_;

			setDimension(matrix_, 2);
			setLength(matrix_, 0, len_1 + 1);
			setLength(matrix_, 1, len_2 + 1);
			resize(matrix_);

			/* init matrix */
			TSequenceHIterator xs_begin = iter(x,_begin1(target)) - 1;
			TSequenceHIterator xs_end = iter(x,_end1(target)) - 1;
			TSequenceVIterator ys_begin = iter(y,_begin2(target)) - 1;
			TSequenceVIterator ys_end = iter(y,_end2(target)) - 1;

			TSequenceHIterator xs = xs_end;
			TSequenceVIterator ys;

			TMatrixIterator col_ = end(matrix_) - 1;
			TMatrixIterator finger1;
			TMatrixIterator finger2;


			TScoreValue h = 0;
			TScoreValue border_ = score_gap;
			TScoreValue v = border_;


			//-------------------------------------------------------------------------
			// init

			finger1 = col_;
			*finger1 = 0;
			for (xs = xs_end; xs != xs_begin; --xs)
			{
				goPrevious(finger1, 0);
				*finger1 = border_;
				border_ += score_gap;
			}

			//-------------------------------------------------------------------------
			//fill matrix

			border_ = 0;
			for (ys = ys_end; ys != ys_begin; --ys)
			{
				TPatternAlphabet cy = *ys;
				h = border_;
				border_ += score_gap;
				v = border_;

				finger2 = col_;		
				goPrevious(col_, 1);	
				finger1 = col_;

				*finger1 = v;

				for (xs = xs_end; xs != xs_begin; --xs)
				{
					goPrevious(finger1, 0);
					goPrevious(finger2, 0);
					if (*xs == cy)
					{
						v = h + score_match;
						h = *finger2;
					}
					else
					{
						TScoreValue s1 = h + score_mismatch;
						h = *finger2;
						TScoreValue s2 = score_gap + ((h > v) ? h : v);
						v = (s1 > s2) ? s1 : s2;
					}
					*finger1 = v;
				}
			}	

			// if computed the whole matrix last value of v = alignment score
			if(target == hs_complete)   total_score = v;

			/* TRACE BACK */
			finger1 = begin(matrix_);
			xs = iter(x,_begin1(target));
			ys = iter(y,_begin2(target));
			xs_end = iter(x,_end1(target));
			ys_end = iter(y,_end2(target));

			while ((xs != xs_end) && (ys != ys_end))
			{
				bool gv;
				bool gh;

				if (*xs == *ys)
				{
					gv = gh = true;
				}
				else
				{
					TMatrixIterator it_ = finger1;

					goNext(it_, 0);
					TScoreValue v = *it_;

					goNext(it_, 1);
					TScoreValue d = *it_;

					it_ = finger1;
					goNext(it_, 1);
					TScoreValue h = *it_;

					gv = (v >= h) | (d >= h);
					gh = (h >= v) | (d >= v);
				}

				if (gv)
				{
					++xs;
					goNext(finger1, 0);
				}
				else
				{
					insertGap(target_0);
				}

				if (gh) 
				{
					++ys;
					goNext(finger1, 1);
				}
				else
				{
					insertGap(target_1);
				}

				++target_0;
				++target_1;
			}

			// if x or y did not reached there end position, fill the rest with gaps
			while(xs != xs_end)
			{
				insertGap(target_1);
				++target_0;
				++target_1;
				++xs;
			}

			while(ys != ys_end)
			{
				insertGap(target_0);
				++target_0;
				++target_1;
				++ys;
			}
			/* END ALIGN */


#ifdef MYERS_HIRSCHBERG_VERBOSE
			std::cout << std::endl << align_ << std::endl << std::endl;
#endif

		}
		else
		{
			/*
				---------------------------------------------------------------
				Calculate cut position using extended Myers-Bitvector-Algorithm
			    --------------------------------------------------------------- 
			*/

			/* declare variables */
			unsigned int X, D0, HN, HP;

			/* compute cut position */
			int mid = static_cast<int>(floor( static_cast<double>((_begin2(target) + _end2(target))/2) ));

			/* debug infos */
#ifdef MYERS_HIRSCHBERG_VERBOSE
			std::cout << "calculate cut for x " << _begin1(target) << " to " << _end1(target) << " and y " << _begin2(target) << " to " << _end2(target) << std::endl;
			std::cout << "calculate cut for " << infix(x,_begin1(target),_end1(target)) << " and " << infix(y,_begin2(target),_end2(target)) << std::endl;
			std::cout << "cut is in row " << mid << " symbol is " << getValue(x,mid-1) << std::endl << std::endl;

			std::cout << std::endl;
			_writeDebugMatrix(infix(x,_begin1(target),_end1(target)),infix(y,_begin2(target),_end2(target)));
			std::cout << std::endl;
#endif
			/* compute blocks and score masks */
			int fStartBlock = _begin2(target) / BLOCK_SIZE;
			int fEndBlock = (mid - 1) / BLOCK_SIZE;
			int fSpannedBlocks = (fEndBlock - fStartBlock) + 1;

			unsigned int fScoreMask = 1 << ((mid  - 1) % BLOCK_SIZE);
			
			unsigned int fOffSet = _begin2(target) % BLOCK_SIZE;
			unsigned int fSilencer = ~0;
			fSilencer <<= fOffSet;

			/* reset v-bitvectors */
            std::fill(begin(VP, Standard()) + fStartBlock, end(VP, Standard()) + fEndBlock + 1, maxValue<unsigned>());
            std::fill(begin(VN, Standard()) + fStartBlock, end(VN, Standard()) + fEndBlock + 1, 0);

			/* determine start-position and start-score */
			int pos = _begin1(target);			
			score = (mid - _begin2(target)) * score_gap;
			c_score[pos] = score;

			/* compute with myers - forward - begin */
			if(fSpannedBlocks == 1)
			{
				while (pos < _end1(target)) {
					X = (fSilencer & forwardBitMask[(blockCount * ordValue(static_cast<TPatternAlphabet>(getValue(x,pos)))) + fStartBlock]) | VN[fStartBlock];

					D0 = ((VP[fStartBlock] + (X & VP[fStartBlock])) ^ VP[fStartBlock]) | X;
					HN = VP[fStartBlock] & D0;
					HP = VN[fStartBlock] | ~(VP[fStartBlock] | D0);

					X = (HP << 1) | (1 << fOffSet);
					VN[fStartBlock] = X & D0;
					VP[fStartBlock] = (HN << 1) | ~(X | D0);

					if (HP & fScoreMask)
						score--;
					else if (HN & fScoreMask)
						score++;

					c_score[pos + 1] = score;

					++pos;
				}
			} /* end - short patten */
			else
			{
				int shift, currentBlock;
				unsigned int temp, carryD0, carryHP, carryHN;

				while (pos < _end1(target))
				{
					carryD0 = carryHP = carryHN = 0;
					shift = blockCount * ordValue(static_cast<TPatternAlphabet>(getValue(x,pos)));

					// computing first the top most block
					X = (fSilencer & forwardBitMask[shift + fStartBlock]) | VN[fStartBlock];
			
					temp = VP[fStartBlock] + (X & VP[fStartBlock]);
					carryD0 = temp < VP[fStartBlock];
					
					D0 = (temp ^ VP[fStartBlock]) | X;
					HN = VP[fStartBlock] & D0;
					HP = VN[fStartBlock] | ~(VP[fStartBlock] | D0);
					
					X = (HP << 1) | (1 << fOffSet);
					carryHP = HP >> (BLOCK_SIZE - 1);
					
					VN[fStartBlock] = X & D0;

					temp = (HN << 1);
					carryHN = HN >> (BLOCK_SIZE - 1);
										
		 			VP[fStartBlock] = temp | ~(X | D0);

					// compute the remaining blocks
					for (currentBlock = fStartBlock + 1; currentBlock <= fEndBlock; currentBlock++) {
						X = forwardBitMask[shift + currentBlock] | VN[currentBlock];
				
						temp = VP[currentBlock] + (X & VP[currentBlock]) + carryD0;
						
						carryD0 = ((carryD0) ? temp <= VP[currentBlock] : temp < VP[currentBlock]);
					
						D0 = (temp ^ VP[currentBlock]) | X;
						HN = VP[currentBlock] & D0;
						HP = VN[currentBlock] | ~(VP[currentBlock] | D0);
						
						X = (HP << 1) | carryHP;
						carryHP = HP >> (BLOCK_SIZE-1);
						
						VN[currentBlock] = X & D0;

						temp = (HN << 1) | carryHN;
						carryHN = HN >> (BLOCK_SIZE - 1);
											
		 				VP[currentBlock] = temp | ~(X | D0);
					}
					
					/* update score */
					if (HP & fScoreMask)
						score--;
					else if (HN & fScoreMask)
						score++;

					c_score[pos + 1] = score;

					++pos;
				}

			} /* end - long patten */
			/* compute with myers - forward - end */
			
			/* compute blocks and score masks */
			int rStartBlock = (len_y - _end2(target)) / BLOCK_SIZE;
			int rEndBlock = (len_y - mid - 1) / BLOCK_SIZE;
			int rSpannedBlocks = (rEndBlock - rStartBlock) + 1;

			unsigned int rScoreMask = 1 <<  ((len_y - mid - 1) % BLOCK_SIZE);
			unsigned int rOffSet = (len_y - _end2(target)) % BLOCK_SIZE;
			unsigned int rSilencer = ~0;
			rSilencer <<= rOffSet;

			/* reset v-bitvectors */
            std::fill(begin(VP, Standard()) + rStartBlock, end(VP, Standard()) + rEndBlock + 1, maxValue<unsigned>());
            std::fill(begin(VN, Standard()) + rStartBlock, end(VN, Standard()) + rEndBlock + 1, 0);

			/* determine start-position and start-score */
			pos = _end1(target)-1;			
			score = (_end2(target) - mid) * score_gap;

			/* set start score */
			c_score[_end1(target)] += score;

			/* determine optimal cut position -- score extension */
			TScoreValue max = c_score[_end1(target)];
			TScoreValue rmax = score;
			unsigned int pos_max = _end1(target);

			/* compute with myers - reverse - begin */
			if(rSpannedBlocks == 1)
			{
				while (pos >= _begin1(target)) {
					X = (rSilencer & reverseBitMask[(blockCount * ordValue(static_cast<TPatternAlphabet>(getValue(x,pos)))) + rStartBlock]) | VN[rStartBlock];

					D0 = ((VP[rStartBlock] + (X & VP[rStartBlock])) ^ VP[rStartBlock]) | X;
					HN = VP[rStartBlock] & D0;
					HP = VN[rStartBlock] | ~(VP[rStartBlock] | D0);

					X = (HP << 1) | (1 << rOffSet);
					VN[rStartBlock] = X & D0;
					VP[rStartBlock] = (HN << 1) | ~(X | D0);

					if (HP & rScoreMask)
						--score;
					else if (HN & rScoreMask)
						++score;

					c_score[pos] += score;

					/* check for optimality -- score extension */
					if(c_score[pos]> max)
					{
						pos_max = pos;
						max = c_score[pos];
						rmax =  score;
					}

					--pos;
				}
			} /* end - short pattern */
			else
			{
				int shift, currentBlock;
				unsigned int temp, carryD0, carryHP, carryHN;

				while (pos >= _begin1(target))
				{
					carryD0 = carryHP = carryHN = 0;
					shift = blockCount * ordValue(static_cast<TPatternAlphabet>(getValue(x,pos)));

					// compute first the top most block
					X = (rSilencer & reverseBitMask[shift + rStartBlock]) | VN[rStartBlock];
			
					temp = VP[rStartBlock] + (X & VP[rStartBlock]);
					carryD0 = temp < VP[rStartBlock];
					
					D0 = (temp ^ VP[rStartBlock]) | X;
					HN = VP[rStartBlock] & D0;
					HP = VN[rStartBlock] | ~(VP[rStartBlock] | D0);
					
					X = (HP << 1) | (1 << rOffSet);
					carryHP = HP >> (BLOCK_SIZE - 1);
					
					VN[rStartBlock] = X & D0;

					temp = (HN << 1);
					carryHN = HN >> (BLOCK_SIZE - 1);
										
		 			VP[rStartBlock] = temp | ~(X | D0);

					// compute the remaining blocks
					for (currentBlock = rStartBlock + 1; currentBlock <= rEndBlock; currentBlock++) {
						X = reverseBitMask[shift + currentBlock] | VN[currentBlock];
				
						temp = VP[currentBlock] + (X & VP[currentBlock]) + carryD0;
						
						carryD0 = ((carryD0) ? temp <= VP[currentBlock] : temp < VP[currentBlock]);
					
						D0 = (temp ^ VP[currentBlock]) | X;
						HN = VP[currentBlock] & D0;
						HP = VN[currentBlock] | ~(VP[currentBlock] | D0);
						
						X = (HP << 1) | carryHP;
						carryHP = HP >> (BLOCK_SIZE-1);
						
						VN[currentBlock] = X & D0;

						temp = (HN << 1) | carryHN;
						carryHN = HN >> (BLOCK_SIZE - 1);
											
		 				VP[currentBlock] = temp | ~(X | D0);
					}

					if (HP & rScoreMask)
						--score;
					else if (HN & rScoreMask)
						++score;

					c_score[pos] += score;
					
					/* check for optimality -- score extension*/
					if(c_score[pos] > max)
					{
						pos_max = pos;
						max = c_score[pos];
						rmax = score;
					}
					
					--pos;
				}

			}  /* end - long pattern */			
			/* compute with myers - reverse - end */

			// if computed the whole matrix max = alignment score
			if(target == hs_complete)
				total_score = max;

#ifdef MYERS_HIRSCHBERG_VERBOSE
			printf("Optimal cut is at %i and %i with forward score %i and reverse score %i\n\n",mid,pos_max,(max - rmax),rmax);
#endif
			/* push the two computed parts of the dp-matrix on process stack */
			to_process.push(HirschbergSet_(pos_max,_end1(target),mid,_end2(target),rmax));
			to_process.push(HirschbergSet_(_begin1(target),pos_max,_begin2(target),mid,max - rmax));

		}
		/* END CUT */
	}
	
	return total_score;
}

}  // namespace seqan

#endif  // #ifndef SEQAN_CORE_INCLUDE_SEQAN_ALIGN_GLOBAL_ALIGNMENT_MYERS_HIRSCHBERG_IMPL_H_
